# Supplementary material for: Species‐level biodiversity assessment using marine environmental DNA metabarcoding requires protocol optimization and standardization
Source: Ecol Evol. 2019 Jan 15;9(3):1323–35. doi: 10.1002/ece3.4843 (PMC6374651; doi:10.1002/ece3.4843)
Supplement: Supplementary file 1 [file ECE3-9-1323-s001.xlsx]

## Sheet: Data Meta-Analysis
Search Site	Article Number	Publishing Year	Journal	Article Title	Author	Country	Lab of lead author	Sample Type	Habitat	Flow	Sample Volume	Capture Method	Filter Type	Pore Size	Extraction Method	Total Extraction	Target Organism	Genus (more than 2 species = Biodiversity)	Target Class	Target Group
Google Scholar	18	2004	Journal of Natural Products	Palmitoylputrescine, an antibiotic isolated from the heterologous expression of DNA extracted from Bromeliad tank water	Brady	USA	Harvard Medical School	Fresh Water	Pond	Non-moving	450 mL	Centrifugation	/	/	CTAB Extraction Protocol	450 mL - Centrifugation - / - / - CTAB Extraction Protocol	Microbial DNA	Bacteria	Bacteria	Bacteria
Google Scholar	89	2004	International Journal of Systematic and Evolutionary Microbiology	Phylum-specific environmental DNA analysis reveals remarkably high global biodiversity of Cercozoa (Protozoa)	Bass	UK	University of Oxford	Fresh Water	Pond	Non-moving	40 mL	Filtration	Glass Fiber	/	MOBio UltraClean Soil DNA Isolation Kit	40 mL - Filtration - Glass Fiber - / - MOBio UltraClean Soil DNA Isolation Kit	Protozoa	Protozoa	Protozoa	Protozoa
Google Scholar	89	2004	International Journal of Systematic and Evolutionary Microbiology	Phylum-specific environmental DNA analysis reveals remarkably high global biodiversity of Cercozoa (Protozoa)	Bass	UK	University of Oxford	Marine Water	Coastal	/	40 mL	Filtration	Glass Fiber	/	MOBio UltraClean Soil DNA Isolation Kit	40 mL - Filtration - Glass Fiber - / - MOBio UltraClean Soil DNA Isolation Kit	Protozoa	Protozoa	Protozoa	Protozoa
Google Scholar	91	2005	International Journal of Systematic and Evolutionary Microbiology	Culturing and environmental DNA sequencing uncover hidden kinetoplastid biodiversity and a major marine clade within ancestrally freshwater Neobodo designis	von der Heyden	UK	University of Oxford	Fresh Water	Other	Other	40 mL	Filtration	Glass Fiber	/	MOBio UltraClean Soil DNA Isolation Kit	40 mL - Filtration - Glass Fiber - / - MOBio UltraClean Soil DNA Isolation Kit	Neobodo designis (protozoa)	Protozoa	Protozoa	Protozoa
Google Scholar	92	2006	PNAS	Microbial diversity in the deep sea and the underexplored "rare biosphere"	Sogin	The Netherlands	Royal Netherlands Institute for Sea Research	Marine Water	Deep	/	1,000 mL	Filtration	Polycarbonate	0.2 μm	Phenol-Chloroform Isoamyl Alcohol Extraction Protocol	1,000 mL - Filtration - Polycarbonate - 0.2 μm - Phenol-Chloroform Isoamyl Alcohol Extraction Protocol	Microbial diversity	Bacteria	Biodiversity	Biodiversity
Google Scholar	15	2007	Diseases of Aquatic Organisms	Quantitative PCR detecton of Batrachochytrium dendrobatidis DNA from sediments and water	Kirshtein	USA	US Geological Survey	Fresh Water	Pond	Non-moving	600 mL	Filtration	Polyethersulphone	0.2 μm	Gentra Puregene Tissue Kit	600 mL - Filtration - Polyethersulphone - 0.2 μm - Gentra Puregene Tissue Kit	Fungus - Batrachochytrium dendrobatidis	Fungus	Fungus	Fungus
Google Scholar	86	2008	Biology Letters	Species detection using environmental DNA from water samples	Ficetola	France	Université Joseph Fourier	Fresh Water	Mesocosm	Non-moving	15 mL	Precipitation	/	/	Qiagen Dneasy Blood & Tissue Extraction Kit	15 mL - Precipitation - / - / - Qiagen Dneasy Blood & Tissue Extraction Kit	American Bullfrog tadpoles	Lithobates	Amphibian	Vertebrate
Google Scholar	2	2010	Conservation Letters	Sight-unseen' detection of rare aquatic species using environmental DNA	Jerde	USA	University of Notre Dame	Fresh Water	River	Moving	2,000 mL	Filtration	Glass Fiber	1.5 μm	MOBio PowerWater DNA Isolation Kit	2,000 mL - Filtration - Glass Fiber - 1.5 μm - MOBio PowerWater DNA Isolation Kit	Asian Carp	Cyprinus	Fish	Vertebrate
Google Scholar	88	2010	Molecular Ecology	Multiple marker parallel tag environmental DNA sequencing reveals a highly complex eukaryotic community in marine anoxic water	Stoeck	Germany	University of Kaiserslautern	Marine Water	Fjord	/	10,000 mL	Filtration	Polyvinylidene Fluoride	0.45 μm	Phenol-Chloroform Isoamyl Alcohol Extraction Protocol	10,000 mL - Filtration - Polyvinylidene Fluoride - 0.45 μm - Phenol-Chloroform Isoamyl Alcohol Extraction Protocol	Eukaryotic Biodiversity	Biodiversity	Biodiversity	Biodiversity
Google Scholar	17	2011	PloS ONE	Molecular detection of vertebrates in stream water: a demonstration using rocky mountain tailed frogs and Idaho giant salamanders	Goldberg	USA	University of Idaho	Fresh Water	River	Moving	10,000 mL	Filtration	Cellulose Nitrate	0.45 μm	MOBio UltraClean Soil DNA Isolation Kit	10,000 mL - Filtration - Cellulose Nitrate - 0.45 μm - MOBio UltraClean Soil DNA Isolation Kit	rocky mountain tailed frogs and Idaho giant salamanders	Ascaphus, Dicamptodon	Amphibian	Vertebrate
Google Scholar	17	2011	PloS ONE	Molecular detection of vertebrates in stream water: a demonstration using rocky mountain tailed frogs and Idaho giant salamanders	Goldberg	USA	University of Idaho	Fresh Water	River	Moving	10,000 mL	Filtration	Cellulose Nitrate	0.45 μm	Qiagen Dneasy Blood & Tissue Extraction Kit	10,000 mL - Filtration - Cellulose Nitrate - 0.45 μm - Qiagen Dneasy Blood & Tissue Extraction Kit	rocky mountain tailed frogs and Idaho giant salamanders	Ascaphus, Dicamptodon	Amphibian	Vertebrate
Google Scholar	17	2011	PloS ONE	Molecular detection of vertebrates in stream water: a demonstration using rocky mountain tailed frogs and Idaho giant salamanders	Goldberg	USA	University of Idaho	Fresh Water	River	Moving	10,000 mL	Filtration	Cellulose Nitrate	0.45 μm	Qiagen Dneasy Blood & Tissue Extraction Kit	10,000 mL - Filtration - Cellulose Nitrate - 0.45 μm - Qiagen Dneasy Blood & Tissue Extraction Kit	rocky mountain tailed frogs and Idaho giant salamanders	Ascaphus, Dicamptodon	Amphibian	Vertebrate
Google Scholar	90	2011	PloS ONE	Persistence of environmental DNA in freshwater ecosystems	Dejean	France	SPYGEN	Fresh Water	Mesocosm	Non-moving	15 mL	Precipitation	/	/	Qiagen Dneasy Blood & Tissue Extraction Kit	15 mL - Precipitation - / - / - Qiagen Dneasy Blood & Tissue Extraction Kit	Siberian sturgeon (fish) & Bullfrog tadpoles (Amphibian)	Acipenser, Lithobates	Biodiversity	Biodiversity
Google Scholar	6	2011	Limnology	Surveillance of fish species composition using environmental DNA	Minamoto	Japan	Research Institute for Humanity and Nature	Fresh Water	Mesocosm	Non-moving	120 mL	Precipitation	/	/	Qiagen Dneasy Blood & Tissue Extraction Kit	120 mL - Precipitation - / - / - Qiagen Dneasy Blood & Tissue Extraction Kit	5 Freshwater Fish species	Biodiversity	Fish	Vertebrate
Web of Science	99	2012	Wildlife Research	An eDNA approach to detect eastern hellbenders (Cryptobranchus a. Alleganiensis) using samples of water	Olson	USA	Purdue University	Fresh Water	River	Moving	2,000 mL	Filtration	Glass Fiber	1.5 μm	MOBio PowerWater DNA Isolation Kit	2,000 mL - Filtration - Glass Fiber - 1.5 μm - MOBio PowerWater DNA Isolation Kit	Eastern Hellbender - Cryptobranchus alleganiensis (giant salamander)	Cryptobranchus	Amphibian	Vertebrate
Google Scholar	3	2012	PloS ONE	Detection of a diverse marine fish fauna using environmental DNA from seawater samples	Thomsen	Denmark	University of Copenhagen	Marine Water	Coastal	/	1,500 mL	Filtration	Nylon	0.45 μm	Qiagen Dneasy Blood & Tissue Extraction Kit	1,500 mL - Filtration - Nylon - 0.45 μm - Qiagen Dneasy Blood & Tissue Extraction Kit	15 Marine Fish Species	Biodiversity	Fish	Vertebrate
Google Scholar	5	2012	PloS ONE	Estimation of fish biomass using environmental DNA	Takahara	Japan	Research Institute for Humanity and Nature	Fresh Water	Pond	Non-moving	2,000 mL	Filtration	Cellulose Acetate	3.0 μm	Qiagen Dneasy Blood & Tissue Extraction Kit	2,000 mL - Filtration - Cellulose Acetate - 3.0 μm - Qiagen Dneasy Blood & Tissue Extraction Kit	Common Carp - Cyprinus carpio	Cyprinus	Fish	Vertebrate
Google Scholar	5	2012	PloS ONE	Estimation of fish biomass using environmental DNA	Takahara	Japan	Research Institute for Humanity and Nature	Fresh Water	Pond	Non-moving	2,000 mL	Filtration	Polycarbonate	3.0 μm	Qiagen Dneasy Blood & Tissue Extraction Kit	2,000 mL - Filtration - Polycarbonate - 3.0 μm - Qiagen Dneasy Blood & Tissue Extraction Kit	Common Carp - Cyprinus carpio	Cyprinus	Fish	Vertebrate
Google Scholar	5	2012	PloS ONE	Estimation of fish biomass using environmental DNA	Takahara	Japan	Research Institute for Humanity and Nature	Fresh Water	Mesocosm	Non-moving	20 mL	Filtration	Polycarbonate	3.0 μm	Qiagen Dneasy Blood & Tissue Extraction Kit	20 mL - Filtration - Polycarbonate - 3.0 μm - Qiagen Dneasy Blood & Tissue Extraction Kit	Common Carp - Cyprinus carpio	Cyprinus	Fish	Vertebrate
Google Scholar	4	2012	Journal of Applied Ecology	Improved detection of an alien invasive species through environmental DNA barcoding: the example of the American bullfrog Lithobates catesbeianus	Dejean	France	SPYGEN	Fresh Water	Pond	Non-moving	15 mL	Precipitation	/	/	Qiagen Dneasy Blood & Tissue Extraction Kit	15 mL - Precipitation - / - / - Qiagen Dneasy Blood & Tissue Extraction Kit	American bullfrog Lithobates catesbeianus	Lithobates	Amphibian	Vertebrate
Google Scholar	1	2012	PloS ONE	Investigating the potential use of environmental DNA (eDNA) for genetic monitoring of marine mammals	Foote	Denmark	University of Copenhagen	Marine Water	Coastal	/	15 mL	Precipitation	/	/	Qiagen Dneasy Blood & Tissue Extraction Kit	15 mL - Precipitation - / - / - Qiagen Dneasy Blood & Tissue Extraction Kit	harbor porpoise, Phocoena phocoena	Phocoena	Mammal	Vertebrate
Google Scholar	87	2012	Molecular Ecology	Monitoring endangered freshwater biodiversity using environmental DNA	Thomsen	Denmark	University of Copenhagen	Fresh Water	Other	Other	15 mL	Precipitation	/	/	Qiagen Dneasy Blood & Tissue Extraction Kit	15 mL - Precipitation - / - / - Qiagen Dneasy Blood & Tissue Extraction Kit	A variety of freshwater invertebrate and vertebrate species	Biodiversity	Biodiversity	Biodiversity
Google Scholar	21	2013	Conservation Letters	Rapid invasive species detection by combining environmental DNA with light transmission spectroscopy	Egan	USA	University of Notre Dame	Fresh Water	Lake	Non-moving	500 mL	Filtration	Polycarbonate	20 μm	CTAB Extraction Protocol	500 mL - Filtration - Polycarbonate - 20 μm - CTAB Extraction Protocol	Invasive Species Detection (Mussel and other high risk species)	Biodiversity	Mollusc	Invertebrate
Google Scholar	14	2013	Methods in Ecology and Evolution	Site occupancy models in the analysis of environmental DNA presence/absence surveys: a case study of an emerging amphibian pathogen	Schmidt	Switzerland	Institute of Evolutionary Biology and Environmental Studies	Fresh Water	Pond	Non-moving	1,000 mL	Filtration	Polyethersulphone	0.2 μm	Gentra Puregene Tissue Kit	1,000 mL - Filtration - Polyethersulphone - 0.2 μm - Gentra Puregene Tissue Kit	amphibian chytrid fungus Batrachochytrium dendrobatidis	Batrachochytrium	Fungus	Fungus
Web of Science	98	2013	Environmental Science & Technology	Filtration recovery of extracellular DNA from environmental water samples	Liang	USA	National Risk Management Research Laboratory	Fresh Water	Other	Non-moving	100 mL	Filtration	Mixed Cellulose Ester	0.2 μm	MOBio PowerSoil DNA Isolation Kit	100 mL - Filtration - Mixed Cellulose Ester - 0.2 μm - MOBio PowerSoil DNA Isolation Kit	Microbial DNA	Bacteria	Bacteria	Bacteria
Web of Science	98	2013	Environmental Science & Technology	Filtration recovery of extracellular DNA from environmental water samples	Liang	USA	National Risk Management Research Laboratory	Fresh Water	Other	Non-moving	100 mL	Filtration	Mixed Cellulose Ester	0.45 μm	MOBio PowerSoil DNA Isolation Kit	100 mL - Filtration - Mixed Cellulose Ester - 0.45 μm - MOBio PowerSoil DNA Isolation Kit	Microbial DNA	Bacteria	Bacteria	Bacteria
Web of Science	98	2013	Environmental Science & Technology	Filtration recovery of extracellular DNA from environmental water samples	Liang	USA	National Risk Management Research Laboratory	Fresh Water	Other	Non-moving	100 mL	Filtration	Polycarbonate	0.2 μm	MOBio PowerSoil DNA Isolation Kit	100 mL - Filtration - Polycarbonate - 0.2 μm - MOBio PowerSoil DNA Isolation Kit	Microbial DNA	Bacteria	Bacteria	Bacteria
Web of Science	98	2013	Environmental Science & Technology	Filtration recovery of extracellular DNA from environmental water samples	Liang	USA	National Risk Management Research Laboratory	Fresh Water	Other	Non-moving	100 mL	Filtration	Polycarbonate	0.45 μm	MOBio PowerSoil DNA Isolation Kit	100 mL - Filtration - Polycarbonate - 0.45 μm - MOBio PowerSoil DNA Isolation Kit	Microbial DNA	Bacteria	Bacteria	Bacteria
Web of Science	98	2013	Environmental Science & Technology	Filtration recovery of extracellular DNA from environmental water samples	Liang	USA	National Risk Management Research Laboratory	Fresh Water	Other	Non-moving	100 mL	Filtration	Polyethersulphone	0.2 μm	MOBio PowerSoil DNA Isolation Kit	100 mL - Filtration - Polyethersulphone - 0.2 μm - MOBio PowerSoil DNA Isolation Kit	Microbial DNA	Bacteria	Bacteria	Bacteria
Web of Science	98	2013	Environmental Science & Technology	Filtration recovery of extracellular DNA from environmental water samples	Liang	USA	National Risk Management Research Laboratory	Fresh Water	Other	Non-moving	100 mL	Filtration	Polyethersulphone	0.45 μm	MOBio PowerSoil DNA Isolation Kit	100 mL - Filtration - Polyethersulphone - 0.45 μm - MOBio PowerSoil DNA Isolation Kit	Microbial DNA	Bacteria	Bacteria	Bacteria
Web of Science	98	2013	Environmental Science & Technology	Filtration recovery of extracellular DNA from environmental water samples	Liang	USA	National Risk Management Research Laboratory	Fresh Water	Other	Non-moving	100 mL	Filtration	Polyvinylidene Fluoride	0.1 μm	MOBio PowerSoil DNA Isolation Kit	100 mL - Filtration - Polyvinylidene Fluoride - 0.1 μm - MOBio PowerSoil DNA Isolation Kit	Microbial DNA	Bacteria	Bacteria	Bacteria
Web of Science	98	2013	Environmental Science & Technology	Filtration recovery of extracellular DNA from environmental water samples	Liang	USA	National Risk Management Research Laboratory	Fresh Water	Other	Non-moving	100 mL	Filtration	Polyvinylidene Fluoride	0.2 μm	MOBio PowerSoil DNA Isolation Kit	100 mL - Filtration - Polyvinylidene Fluoride - 0.2 μm - MOBio PowerSoil DNA Isolation Kit	Microbial DNA	Bacteria	Bacteria	Bacteria
Web of Science	98	2013	Environmental Science & Technology	Filtration recovery of extracellular DNA from environmental water samples	Liang	USA	National Risk Management Research Laboratory	Fresh Water	Other	Non-moving	100 mL	Filtration	Polyvinylidene Fluoride	0.45 μm	MOBio PowerSoil DNA Isolation Kit	100 mL - Filtration - Polyvinylidene Fluoride - 0.45 μm - MOBio PowerSoil DNA Isolation Kit	Microbial DNA	Bacteria	Bacteria	Bacteria
Google Scholar	13	2013	Canadian Journal of Fisheries and Aquatic Sciences	Detection of asian carp DNA as part of a Great lakes basin-wide surveillance program	Jerde	USA	University of Notre Dame	Fresh Water	Lake	Non-moving	2,000 mL	Filtration	Glass Fiber	1.5 μm	MOBio PowerWater DNA Isolation Kit	2,000 mL - Filtration - Glass Fiber - 1.5 μm - MOBio PowerWater DNA Isolation Kit	Asian Carp	Cyprinus	Fish	Vertebrate
Google Scholar	42	2013	International Journal of Zoology	Noninvasive method for a statewide survey of Eastern Hellbenders Cryptobranchus alleganiensis using environmental DNA	Santas	USA	Muskingum University	Fresh Water	River	Moving	2,000 mL	Filtration	Cellulose Nitrate	0.45 μm	MOBio PowerWater DNA Isolation Kit	2,000 mL - Filtration - Cellulose Nitrate - 0.45 μm - MOBio PowerWater DNA Isolation Kit	Eastern Hellbender - Cryptobranchus alleganiensis (giant salamander)	Cryptobranchus	Amphibian	Vertebrate
Google Scholar	9	2013	PloS ONE	Robust detection of rare species using environmental DNA: the importance of primer specificity	Wilcox	USA	Rocky Mountain Research Station	Fresh Water	River	Moving	6,000 mL	Filtration	Glass Fiber	1.5 μm	MOBio PowerWater DNA Isolation Kit	6,000 mL - Filtration - Glass Fiber - 1.5 μm - MOBio PowerWater DNA Isolation Kit	brook trout (Salvelinus fontinalis) and bull trout (S. confluentus)	Salvelinus	Fish	Vertebrate
Google Scholar	19	2013	PloS ONE	Validation of eDNA surveillance sensitivity for detection of Asian carps in controlled and field experiments	Mahon	USA	Central Michigan University	Fresh Water	River	Moving	2,000 mL	Filtration	Glass Fiber	1.5 μm	MOBio PowerWater DNA Isolation Kit	2,000 mL - Filtration - Glass Fiber - 1.5 μm - MOBio PowerWater DNA Isolation Kit	Asian Carp	Cyprinus	Fish	Vertebrate
Google Scholar	10	2013	Freshwater Science	Environmental DNA as a new method for early detection of New Zealand mudsnails (Potamopyrgus antipodarum)	Goldberg	USA	University of Idaho	Fresh Water	Mesocosm	Non-moving	250 mL	Filtration	Cellulose Nitrate	0.45 μm	Qiagen Dneasy Blood & Tissue Extraction Kit	250 mL - Filtration - Cellulose Nitrate - 0.45 μm - Qiagen Dneasy Blood & Tissue Extraction Kit	New Zealand mudsnails (Potamopyrgus antipodarum)	Potamopyrgus	Mollusc	Invertebrate
Google Scholar	10	2013	Freshwater Science	Environmental DNA as a new method for early detection of New Zealand mudsnails (Potamopyrgus antipodarum)	Goldberg	USA	University of Idaho	Fresh Water	River	Moving	4,000 mL	Filtration	Cellulose Nitrate	0.45 μm	Qiagen Dneasy Blood & Tissue Extraction Kit	4,000 mL - Filtration - Cellulose Nitrate - 0.45 μm - Qiagen Dneasy Blood & Tissue Extraction Kit	New Zealand mudsnails (Potamopyrgus antipodarum)	Potamopyrgus	Mollusc	Invertebrate
Google Scholar	8	2013	Canadian Journal of Fisheries and Aquatic Sciences	Estimating occupancy and abundance of stream amphibians using environmental DNA from filtered water samples	Pilliod	USA	Forest and Rangeland Ecosystem Science Center	Fresh Water	River	Moving	1,000 mL	Filtration	Cellulose Nitrate	0.45 μm	Qiagen Dneasy Blood & Tissue Extraction Kit	1,000 mL - Filtration - Cellulose Nitrate - 0.45 μm - Qiagen Dneasy Blood & Tissue Extraction Kit	Rocky Mountain tailed frogs (Ascaphus montanus) and Idaho giant salamanders (Dicamptodon aterrimus)	Ascaphus, Dicamptodon	Amphibian	Vertebrate
Google Scholar	7	2013	PloS ONE	Using environmental DNA to estimate the distribution of an invasive fish species in ponds	Takahara	Japan	Institute for Sustainable Sciences and Development	Fresh Water	Pond	Non-moving	1,000 mL	Filtration	Cellulose Acetate	3.0 μm	Qiagen Dneasy Blood & Tissue Extraction Kit	1,000 mL - Filtration - Cellulose Acetate - 3.0 μm - Qiagen Dneasy Blood & Tissue Extraction Kit	invasive bluegill sunfish, Lepomis macrochirus	Lepomis	Fish	Vertebrate
Google Scholar	16	2013	Biological Invasions	Something in the water: biosecurity monitoring of ornamental fish imports using environmental DNA	Collins	New Zealand	Lincoln University	Fresh Water	Mesocosm	Non-moving	1,000 mL	Precipitation	/	/	Zymo Quick-gDNA Spin-Column Kit	1,000 mL - Precipitation - / - / - Zymo Quick-gDNA Spin-Column Kit	Danio rerio (zebrafish or zebra danio)	Danio	Fish	Vertebrate
Google Scholar	56	2014	Journal of Applied Ecology	Detection of crayfish plague spores in large freshwater systems	Strand	Norway	Norwegian Veterinary Institute	Fresh Water	Pond	Non-moving	10,000 mL	Filtration	Glass Fiber	2.0 μm	CTAB Extraction Protocol	10,000 mL - Filtration - Glass Fiber - 2.0 μm - CTAB Extraction Protocol	Indigenous European Freshwater Crayfish	Astacus	Crustacea	Invertebrate
Google Scholar	54	2014	PloS ONE	Improved methods for capture, extraction, and quantitative assay of environmental DNA from Asian Bigheaded Carp (Hypophthalmichthys spp.)	Turner	USA	University of Notre Dame	Fresh Water	Pond	Non-moving	2,000 mL	Filtration	Polycarbonate	10 μm	CTAB Extraction Protocol	2,000 mL - Filtration - Polycarbonate - 10 μm - CTAB Extraction Protocol	Asian Bigheaded Carp - Hypophthalmichthys spp.	Hypophthalmichthys	Fish	Vertebrate
Google Scholar	85	2014	PloS ONE	Heterogeneous occupancy and density estimates of the pathogenic fungus Batrachochytrium dendrobatidis in waters of North Americ	Chestnut	USA	Oregon State University	Fresh Water	Wetland	Non-moving	350 mL	Filtration	Polyethersulphone	0.22 μm	Gentra Puregene Tissue Kit	350 mL - Filtration - Polyethersulphone - 0.22 μm - Gentra Puregene Tissue Kit	Fungus - Batrachochytrium dendrobatidis	Fungus	Fungus	Fungus
Google Scholar	23	2014	PloS ONE	Assessing environmental DNA detection in controlled lentic systems	Moyer	USA	United States Fish and Wildlife Service	Fresh Water	Lake	Non-moving	1,000 mL	Filtration	Cellulose Nitrate	0.45 μm	MOBio PowerWater DNA Isolation Kit	1,000 mL - Filtration - Cellulose Nitrate - 0.45 μm - MOBio PowerWater DNA Isolation Kit	African Jewelfish	Hemichromis	Fish	Vertebrate
Google Scholar	11	2014	Molecular Ecology Resources	Detecting an elusive invasive species: a diagnostic PCR to detect Burmese python in Florida waters and an assessment of persistence of environmental DNA	Piaggio	USA	National Wildlife Research Center	Fresh Water	Mesocosm	Non-moving	2,000 mL	Filtration	Glass Fiber	0.75 μm	MOBio PowerWater DNA Isolation Kit	2,000 mL - Filtration - Glass Fiber - 0.75 μm - MOBio PowerWater DNA Isolation Kit	Burmese python	Python	Reptile	Vertebrate
Google Scholar	39	2014	Biochemical Systematics and Ecology	Detection of invasive freshwater fish species using environmental DNA survey	Keskin	Turkey	Ankara University	Fresh Water	River	Moving	2,000 mL	Filtration	Polyethersulphone	0.22 μm	MOBio PowerWater DNA Isolation Kit	2,000 mL - Filtration - Polyethersulphone - 0.22 μm - MOBio PowerWater DNA Isolation Kit	Fish Species	Biodiversity	Fish	Vertebrate
Google Scholar	54	2014	PloS ONE	Improved methods for capture, extraction, and quantitative assay of environmental DNA from Asian Bigheaded Carp (Hypophthalmichthys spp.)	Turner	USA	University of Notre Dame	Fresh Water	Pond	Non-moving	2,000 mL	Filtration	Glass Fiber	1.5 μm	MOBio PowerWater DNA Isolation Kit	2,000 mL - Filtration - Glass Fiber - 1.5 μm - MOBio PowerWater DNA Isolation Kit	Asian Bigheaded Carp - Hypophthalmichthys spp.	Hypophthalmichthys	Fish	Vertebrate
Google Scholar	38	2014	Conservation Genetical Resources	Meta-genomic surveillance of invasive species in the bait trade	Mahon	USA	University of Notre Dame	Fresh Water	Other	Non-moving	2,000 mL	Filtration	Glass Fiber	1.5 μm	MOBio PowerWater DNA Isolation Kit	2,000 mL - Filtration - Glass Fiber - 1.5 μm - MOBio PowerWater DNA Isolation Kit	Fish Species	Biodiversity	Fish	Vertebrate
Google Scholar	35	2014	Environmental Science & Technology	Quantifying environmental DNA signals for aquatic invasive species across multiple detection platforms	Nathan	USA	Central Michigan University	Fresh Water	Mesocosm	Non-moving	2,000 mL	Filtration	Glass Fiber	1.5 μm	MOBio PowerWater DNA Isolation Kit	2,000 mL - Filtration - Glass Fiber - 1.5 μm - MOBio PowerWater DNA Isolation Kit	Different Fish Species	Biodiversity	Fish	Vertebrate
Google Scholar	37	2014	Conservation Biology	The use of environmental DNA in invasive species surveillance of the Great Lakes commercial bait trade	Nathan	USA	Central Michigan University	Fresh Water	Other	Non-moving	2,000 mL	Filtration	Glass Fiber	1.5 μm	MOBio PowerWater DNA Isolation Kit	2,000 mL - Filtration - Glass Fiber - 1.5 μm - MOBio PowerWater DNA Isolation Kit	Fish Species	Biodiversity	Fish	Vertebrate
Google Scholar	45	2014	Proceedings of the 18th International Conference on Aquatic Invasive Species	Tracking ghosts: combined electrofishing and environmental DNA surveillance efforts for Asian carps in Ontario waters of Lake Erie	Wilson	Canada	Trent University	Fresh Water	Lake	Non-moving	2,000 mL	Filtration	Glass Fiber	1.2 μm	MOBio PowerWater DNA Isolation Kit	2,000 mL - Filtration - Glass Fiber - 1.2 μm - MOBio PowerWater DNA Isolation Kit	Asian Carp	Cyprinus	Fish	Vertebrate
Google Scholar	53	2014	Management of Biological Invasions	Development of molecular markers for eDNA detection of the invasive African jewelfish (Hemichromis letourneuxi): a new tool for monitoring aquatic invasive species in National Wildlife Refuges	Diaz-Ferguson	USA	Auburn University	Fresh Water	Mesocosm	Non-moving	1,000 mL	Filtration	Cellulose Nitrate	0.45 μm	MOBio Rapid Water DNA Isolation Kit	1,000 mL - Filtration - Cellulose Nitrate - 0.45 μm - MOBio Rapid Water DNA Isolation Kit	Invasive African Jewelfish - Hemichromis letourneuxi	Hemichromis	Fish	Vertebrate
Google Scholar	33	2014	Environmental Science & Technology	Environmental conditions influence eDNA persistence in aquatic systems	Barnes	USA	University of Notre Dame	Fresh Water	Mesocosm	Non-moving	250 mL	Filtration	Polycarbonate	1.2 μm	Phenol-Chloroform Isoamyl Alcohol Extraction Protocol	250 mL - Filtration - Polycarbonate - 1.2 μm - Phenol-Chloroform Isoamyl Alcohol Extraction Protocol	Common Carp - Cyprinus carpio	Cyprinus	Fish	Vertebrate
Google Scholar	12	2014	PloS ONE	Transport distance of invertebrate environmental DNA in a natural river	Deiner	Switzerland	Swiss Federal Institute of Aquatic Science and Technology	Fresh Water	River	Moving	900 mL	Filtration	Glass Fiber	0.22 μm	Phenol-Chloroform Isoamyl Alcohol Extraction Protocol	900 mL - Filtration - Glass Fiber - 0.22 μm - Phenol-Chloroform Isoamyl Alcohol Extraction Protocol	two invertebrate species, Daphnia longispina and Unio tumidus	Daphnia, Unio	Crustacea	Invertebrate
Google Scholar	24	2014	Freshwater Science	Utility of environmental DNA for monitoring rare and indicator macroinvertebrate species	Machler	Switzerland	Swiss Federal Institute of Aquatic Science and Technology	Fresh Water	River	Moving	1,000 mL	Filtration	Glass Fiber	0.7 μm	Phenol-Chloroform Isoamyl Alcohol Extraction Protocol	1,000 mL - Filtration - Glass Fiber - 0.7 μm - Phenol-Chloroform Isoamyl Alcohol Extraction Protocol	Rare and indicator Macroinvertebrate species	Biodiversity	Biodiversity	Invertebrate
Google Scholar	22	2014	Journal of Applied Ecology	Environmental DNA surveillance for invertebrate species: advantages and technical limitations to detect invasive crayfish Procambarus clarkii in freshwater ponds	Tréguier	France	INRA	Fresh Water	Pond	Non-moving	15 mL	Precipitation	/	/	Qiagen Dneasy Blood & Tissue Extraction Kit	15 mL - Precipitation - / - / - Qiagen Dneasy Blood & Tissue Extraction Kit	Invasive Crayfish - Procambarus clarkii	Procambarus	Crustacea	Invertebrate
Google Scholar	20	2014	Molecular Ecology Resources	Factors influencing detection of eDNA from a stream-dwelling amphibian	Pilliod	USA	Forest and Rangeland Ecosystem Science Center	Fresh Water	River	Moving	2,000 mL	Filtration	Cellulose Nitrate	0.45 μm	Qiagen Dneasy Blood & Tissue Extraction Kit	2,000 mL - Filtration - Cellulose Nitrate - 0.45 μm - Qiagen Dneasy Blood & Tissue Extraction Kit	Giant Salamander	Cryptobranchus	Amphibian	Vertebrate
Google Scholar	20	2014	Molecular Ecology Resources	Factors influencing detection of eDNA from a stream-dwelling amphibian	Pilliod	USA	Forest and Rangeland Ecosystem Science Center	Fresh Water	River	Moving	500 mL	Filtration	Cellulose Nitrate	0.45 μm	Qiagen Dneasy Blood & Tissue Extraction Kit	500 mL - Filtration - Cellulose Nitrate - 0.45 μm - Qiagen Dneasy Blood & Tissue Extraction Kit	Giant Salamander	Cryptobranchus	Amphibian	Vertebrate
Google Scholar	51	2014	Ecology & Evolution	The application of eDNA for monitoring of the Great Crested Newt in the UK	Rees	UK	University of Nottingham	Fresh Water	Pond	Non-moving	15 mL	Precipitation	/	/	Qiagen Dneasy Blood & Tissue Extraction Kit	15 mL - Precipitation - / - / - Qiagen Dneasy Blood & Tissue Extraction Kit	Great Crested Newt - Triturus cristatus	Triturus	Amphibian	Vertebrate
Google Scholar	44	2014	PloS ONE	The release rate of environmental DNA from juvenile and adult fish	Maruyama	Japan	Ryukoku University	Fresh Water	Mesocosm	Non-moving	15 mL	Precipitation	/	/	Qiagen Dneasy Blood & Tissue Extraction Kit	15 mL - Precipitation - / - / - Qiagen Dneasy Blood & Tissue Extraction Kit	Bluegill sunfish - Lepomis macrochirus	Lepomis	Fish	Vertebrate
Web of Science	97	2014	PloS ONE	Using environmental DNA to census marine fishes in a large mesocosm	Kelly	USA	Stanford University	Marine Water	Mesocosm	/	1,000 mL	Filtration	Polyvinylidene Fluoride	0.22 μm	Qiagen Dneasy Blood & Tissue Extraction Kit	1,000 mL - Filtration - Polyvinylidene Fluoride - 0.22 μm - Qiagen Dneasy Blood & Tissue Extraction Kit	Marine Fish	Biodiversity	Fish	Vertebrate
Google Scholar	11	2014	Molecular Ecology Resources	Detecting an elusive invasive species: a diagnostic PCR to detect Burmese python in Florida waters and an assessment of persistence of environmental DNA	Piaggio	USA	National Wildlife Research Center	Fresh Water	Mesocosm	Non-moving	15 mL	Precipitation	/	/	Qiagen QIAamp DNA Micro Kit	15 mL - Precipitation - / - / - Qiagen QIAamp DNA Micro Kit	Burmese python	Python	Reptile	Vertebrate
Google Scholar	47	2014	PloS ONE	The relationship between the distribution of Common Carp and their environmental DNA in a small lake	Eichmiller	USA	University of Minnesota	Fresh Water	Lake	Non-moving	1,000 mL	Filtration	Glass Fiber	1.5 μm	Qiagen QIAamp DNA Stool Mini Kit	1,000 mL - Filtration - Glass Fiber - 1.5 μm - Qiagen QIAamp DNA Stool Mini Kit	Common Carp - Cyprinus carpio	Cyprinus	Fish	Vertebrate
Web of Science	96	2015	PloS ONE	Mitochondrial genome sequencing and development of genetic markers for the detection of DNA of invasive bighead and silver carp in environmental water samples from the united states	Farrington	USA	United States Army Engineer Research and Development Center	Fresh Water	River	Moving	50 mL	Centrifugation	/	/	CTAB Extraction Protocol	50 mL - Centrifugation - / - / - CTAB Extraction Protocol	Silver Carp & Invasive Bighead Carp	Hypophthalmichthys	Fish	Vertebrate
Google Scholar	34	2015	Methods in Ecology and Evolution	Particle size distribution and optimal capture of aqueous macrobial eDNA	Turner	USA	University of Notre Dame	Fresh Water	Pond	Non-moving	150 mL	Filtration	Polycarbonate	1.0 μm	CTAB Extraction Protocol	150 mL - Filtration - Polycarbonate - 1.0 μm - CTAB Extraction Protocol	Common Carp - Cyprinus carpio	Cyprinus	Fish	Vertebrate
Google Scholar	69	2015	Molecular Ecology Resources	Quantification of mesocosm fish and amphibian species diversity via environmental DNA metabarcoding	Evans	USA	University of Notre Dame	Fresh Water	Mesocosm	Non-moving	250 mL	Filtration	Polycarbonate	1.2 μm	CTAB Extraction Protocol	250 mL - Filtration - Polycarbonate - 1.2 μm - CTAB Extraction Protocol	Fish and Amphibian Species	Biodiversity	Biodiversity	Biodiversity
Google Scholar	71	2015	Environmental Science & Technology	Rapid molecular detection of invasive species in ballast and harbor water by integrating environmental DNA and light transmission spectroscopy	Egan	USA	Rice University	Marine Water	Ballast	/	250 mL	Filtration	Polycarbonate	1.2 μm	CTAB Extraction Protocol	250 mL - Filtration - Polycarbonate - 1.2 μm - CTAB Extraction Protocol	Quagga Mussel & Zebra Mussel	Dreissena	Mollusc	Invertebrate
Google Scholar	82	2015	Advances in Polar Science	Construction and screening of a functional metagenomic library to identify novel enzymes produced by Antarctic bacteria	Ferrés	Uruguay	Biological Research Institute Clemente Estable	Fresh Water	Pond	Non-moving	50 mL	Centrifugation	/	/	MOBio PowerSoil DNA Isolation Kit	50 mL - Centrifugation - / - / - MOBio PowerSoil DNA Isolation Kit	Bacteria	Bacteria	Bacteria	Bacteria
Google Scholar	84	2015	Molecular Ecology Resources	Optimizing techniques to capture and extract environmental DNA for detection and quantification of fish	Eichmiller	USA	University of Minnesota	Fresh Water	Mesocosm	Non-moving	50 mL	Filtration	Polycarbonate	0.6 μm	MOBio PowerSoil DNA Isolation Kit	50 mL - Filtration - Polycarbonate - 0.6 μm - MOBio PowerSoil DNA Isolation Kit	Common Carp - Cyprinus carpio	Cyprinus	Fish	Vertebrate
Web of Science	94	2015	Molecular Ecology Resources	A framework for estimating the sensitivity of eDNA surveys	Furlan	Australia	University of Canberra	Fresh Water	River	Moving	2,000 mL	Filtration	Glass Fiber	1.2 μm	MOBio PowerWater DNA Isolation Kit	2,000 mL - Filtration - Glass Fiber - 1.2 μm - MOBio PowerWater DNA Isolation Kit	Oriental weatherloach (Misgurnus anguillicaudatus)	Misgurnus	Fish	Vertebrate
Google Scholar	83	2015	Environmental Science & Technology	A novel DNA biosensor using a ferrocenyl intercalator applied to the potential detection of human population biomarkers in wastewater	Yang	UK	University of Bath	Fresh Water	Other	Other	100 mL	Centrifugation	/	/	MOBio PowerWater DNA Isolation Kit	100 mL - Centrifugation - / - / - MOBio PowerWater DNA Isolation Kit	Human mtDNA	Homo	Human	Vertebrate
Google Scholar	62	2015	Canadian Journal of Fisheries and Aquatic Sciences	Active and passive environmental DNA surveillance of aquatic invasive species	Simmons	USA	Central Michigan University	Fresh Water	River	Moving	2,000 mL	Filtration	Glass Fiber	1.5 μm	MOBio PowerWater DNA Isolation Kit	2,000 mL - Filtration - Glass Fiber - 1.5 μm - MOBio PowerWater DNA Isolation Kit	Bighead and Silver Carp	Hypophthalmichthys	Fish	Vertebrate
Google Scholar	73	2015	Molecular Ecology	Assessing vertebrate biodiversity in a kelp forest ecosystem using environmental DNA	Port	USA	Stanford University	Marine Water	Coastal	/	3,000 mL	Filtration	Polyvinylidene Fluoride	0.22 μm	MOBio PowerWater DNA Isolation Kit	3,000 mL - Filtration - Polyvinylidene Fluoride - 0.22 μm - MOBio PowerWater DNA Isolation Kit	Marine Vertebrates	Biodiversity	Biodiversity	Biodiversity
Google Scholar	27	2015	Biological Conservation	Choice of capture and extraction methods affect detection of freshwater biodiversity from environmental DNA	Deiner	Switzerland	Swiss Federal Institute of Aquatic Science and Technology	Fresh Water	River	Moving	15 mL	Filtration	Glass Fiber	0.7 μm	MOBio PowerWater DNA Isolation Kit	15 mL - Filtration - Glass Fiber - 0.7 μm - MOBio PowerWater DNA Isolation Kit	water flea, mussel, mayfly, amphipod	Biodiversity	Biodiversity	Invertebrate
Google Scholar	27	2015	Biological Conservation	Choice of capture and extraction methods affect detection of freshwater biodiversity from environmental DNA	Deiner	Switzerland	Swiss Federal Institute of Aquatic Science and Technology	Fresh Water	River	Moving	15 mL	Precipitation	/	/	MOBio PowerWater DNA Isolation Kit	15 mL - Precipitation - / - / - MOBio PowerWater DNA Isolation Kit	water flea, mussel, mayfly, amphipod	Biodiversity	Biodiversity	Invertebrate
Google Scholar	36	2015	Molecular Ecology Resources	Distance, flow and PCR inhibition: eDNA dynamics in two headwater streams	Jane	USA	University of Massachusetts	Fresh Water	River	Moving	6,000 mL	Filtration	Glass Fiber	1.5 μm	MOBio PowerWater DNA Isolation Kit	6,000 mL - Filtration - Glass Fiber - 1.5 μm - MOBio PowerWater DNA Isolation Kit	Brook Trout - Salvelinus fontinalis	Salvelinus	Fish	Vertebrate
Google Scholar	81	2015	Marine Environmental Research	eDNA and specific primers for early detection of invasive species - a case study on the bivalve Rangia Cuneata, currently spreading in Europe	Ardura	Spain	University of Oviedo	Marine Water	Coastal	/	/	Filtration	Polycarbonate	0.12 μm	MOBio PowerWater DNA Isolation Kit	/ - Filtration - Polycarbonate - 0.12 μm - MOBio PowerWater DNA Isolation Kit	Bivalve - Rangia cuneata	Rangia	Mollusc	Invertebrate
Google Scholar	57	2015	PloS ONE	Environmental DNA (eDNA) sampling improves occurrence and detection estimates of invasive Burmese Pythons	Hunter	USA	US Geological Survey	Fresh Water	Mesocosm	Non-moving	950 mL	Filtration	Cellulose Nitrate	0.45 μm	MOBio PowerWater DNA Isolation Kit	950 mL - Filtration - Cellulose Nitrate - 0.45 μm - MOBio PowerWater DNA Isolation Kit	Invasive Burmese Pythons	Python	Reptile	Vertebrate
Google Scholar	67	2015	Evironmental Biology of Fish	Environmental DNA as an effective tool for detection of imperiled fishes	Janosik	USA	University of West Florida	Fresh Water	River	Moving	2,000 mL	Filtration	Glass Fiber	1.5 μm	MOBio PowerWater DNA Isolation Kit	2,000 mL - Filtration - Glass Fiber - 1.5 μm - MOBio PowerWater DNA Isolation Kit	Slackwater darter - Etheostoma boschungi	Etheostoma	Fish	Vertebrate
Google Scholar	31	2015	Biological Conservation	Fish environmental DNA is more concentrated in aquatic sediments than surface water	Turner	USA	University of Notre Dame	Fresh Water	River	Moving	2,000 mL	Filtration	Glass Fiber	1.5 μm	MOBio PowerWater DNA Isolation Kit	2,000 mL - Filtration - Glass Fiber - 1.5 μm - MOBio PowerWater DNA Isolation Kit	Carp	Cyprinus	Fish	Vertebrate
Google Scholar	75	2015	Journal of Great Lakes Research	Improving efficiency and reliability of environmental DNA analysis for silver carp	Amberg	USA	Upper Midwest Environmental Sciences Center	Fresh Water	River	Moving	2,000 mL	Filtration	Glass Fiber	1.5 μm	MOBio PowerWater DNA Isolation Kit	2,000 mL - Filtration - Glass Fiber - 1.5 μm - MOBio PowerWater DNA Isolation Kit	Silver Carp	Hypophthalmichthys	Fish	Vertebrate
Google Scholar	66	2015	PloS ONE	Modeling the sensitivity of field surveys for detection of environmental DNA (eDNA)	Schultz	USA	Engineer Research and Development Center	Fresh Water	Pond	Non-moving	2,000 mL	Filtration	Glass Fiber	1.5 μm	MOBio PowerWater DNA Isolation Kit	2,000 mL - Filtration - Glass Fiber - 1.5 μm - MOBio PowerWater DNA Isolation Kit	Bighead and Silver Carp	Hypophthalmichthys	Fish	Vertebrate
Google Scholar	84	2015	Molecular Ecology Resources	Optimizing techniques to capture and extract environmental DNA for detection and quantification of fish	Eichmiller	USA	University of Minnesota	Fresh Water	Mesocosm	Non-moving	50 mL	Filtration	Polycarbonate	0.6 μm	MOBio PowerWater DNA Isolation Kit	50 mL - Filtration - Polycarbonate - 0.6 μm - MOBio PowerWater DNA Isolation Kit	Common Carp - Cyprinus carpio	Cyprinus	Fish	Vertebrate
Google Scholar	32	2015	Molecular Ecology Resources	The room temperature preservation of filtered environmental DNA samples and assimilation into a phenol-chloroform-isoamyl alcohol DNA extraction	Renshaw	USA	University of Notre Dame	Fresh Water	Mesocosm	Non-moving	250 mL	Filtration	Glass Fiber	1.5 μm	MOBio PowerWater DNA Isolation Kit	250 mL - Filtration - Glass Fiber - 1.5 μm - MOBio PowerWater DNA Isolation Kit	Bluegill	Lepomis	Fish	Vertebrate
Google Scholar	84	2015	Molecular Ecology Resources	Optimizing techniques to capture and extract environmental DNA for detection and quantification of fish	Eichmiller	USA	University of Minnesota	Fresh Water	Mesocosm	Non-moving	50 mL	Filtration	Polycarbonate	0.6 μm	MP Biomedicals FastDNA SPIN Kit	50 mL - Filtration - Polycarbonate - 0.6 μm - MP Biomedicals FastDNA SPIN Kit	Common Carp - Cyprinus carpio	Cyprinus	Fish	Vertebrate
Google Scholar	84	2015	Molecular Ecology Resources	Optimizing techniques to capture and extract environmental DNA for detection and quantification of fish	Eichmiller	USA	University of Minnesota	Fresh Water	Mesocosm	Non-moving	50 mL	Filtration	Polycarbonate	0.6 μm	MP Biomedicals FastDNA SPIN Kit for Soil	50 mL - Filtration - Polycarbonate - 0.6 μm - MP Biomedicals FastDNA SPIN Kit for Soil	Common Carp - Cyprinus carpio	Cyprinus	Fish	Vertebrate
Google Scholar	79	2015	Frontiers in Microbiology	Spatial and temporal dynamics of virus occurrence in two freshwater lakes captured through metagenomic analysis	Mohiuddin	Canada	McMaster University	Fresh Water	Lake	Non-moving	100 mL	Precipitation	/	/	Norgen Biotek Soil DNA Isolation Kit	100 mL - Precipitation - / - / - Norgen Biotek Soil DNA Isolation Kit	Virus	Virus	Virus	Virus
Web of Science	95	2015	Journal of Applied Ecology	A basin-scale application of environmental DNA assessment for rare endemic species and closely related exotic species in rivers: a case study of giant salamanders in Japan	Fukumoto	Japan	Kobe University	Fresh Water	River	Moving	4,000 mL	Filtration	Glass Fiber	0.7 μm	Phenol-Chloroform Isoamyl Alcohol Extraction Protocol	4,000 mL - Filtration - Glass Fiber - 0.7 μm - Phenol-Chloroform Isoamyl Alcohol Extraction Protocol	Giant Salamander	Cryptobranchus	Amphibian	Vertebrate
Google Scholar	27	2015	Biological Conservation	Choice of capture and extraction methods affect detection of freshwater biodiversity from environmental DNA	Deiner	Switzerland	Swiss Federal Institute of Aquatic Science and Technology	Fresh Water	River	Moving	15 mL	Filtration	Glass Fiber	0.7 μm	Phenol-Chloroform Isoamyl Alcohol Extraction Protocol	15 mL - Filtration - Glass Fiber - 0.7 μm - Phenol-Chloroform Isoamyl Alcohol Extraction Protocol	water flea, mussel, mayfly, amphipod	Biodiversity	Biodiversity	Invertebrate
Google Scholar	27	2015	Biological Conservation	Choice of capture and extraction methods affect detection of freshwater biodiversity from environmental DNA	Deiner	Switzerland	Swiss Federal Institute of Aquatic Science and Technology	Fresh Water	River	Moving	15 mL	Precipitation	/	/	Phenol-Chloroform Isoamyl Alcohol Extraction Protocol	15 mL - Precipitation - / - / - Phenol-Chloroform Isoamyl Alcohol Extraction Protocol	water flea, mussel, mayfly, amphipod	Biodiversity	Biodiversity	Invertebrate
Google Scholar	70	2015		Environmental DNA reveals that rivers are conveyer belts of biodiversity information	Deiner	Switzerland	Swiss Federal Institute of Aquatic Science and Technology	Fresh Water	River	Moving	900 mL	Filtration	Glass Fiber	0.22 μm	Phenol-Chloroform Isoamyl Alcohol Extraction Protocol	900 mL - Filtration - Glass Fiber - 0.22 μm - Phenol-Chloroform Isoamyl Alcohol Extraction Protocol	Eukaryotic Biodiversity	Biodiversity	Biodiversity	Biodiversity
Web of Science	93	2015	Conservation Genetical Resources	Long duration, room temperature preservation of filtered eDNA samples	Wegleitner	USA	Central Michigan University	Fresh Water	River	Moving	2,000 mL	Filtration	Polycarbonate	1.0 μm	Phenol-Chloroform Isoamyl Alcohol Extraction Protocol	2,000 mL - Filtration - Polycarbonate - 1.0 μm - Phenol-Chloroform Isoamyl Alcohol Extraction Protocol	Neogobius melanostomus (fish)	Neogobius	Fish	Vertebrate
Google Scholar	40	2015	Biological Conservation	Quantification of eDNA shedding rates from invasive bighead carp Hypophthalmichthys nobilis and silver carp Hypophthalmichthys molitrix	Klymus	USA	University of Missouri	Fresh Water	Mesocosm	Non-moving	50 mL	Centrifugation	/	/	Phenol-Chloroform Isoamyl Alcohol Extraction Protocol	50 mL - Centrifugation - / - / - Phenol-Chloroform Isoamyl Alcohol Extraction Protocol	Carp Species	Hypophthalmichthys	Fish	Vertebrate
Google Scholar	61	2015	Limnology	Techniques for the practical collection of environmental DNA: filter selection, preservation, and extraction	Minamoto	Japan	Graduate School of Human Development and Environment	Fresh Water	Mesocosm	Non-moving	100 mL	Filtration	Glass Fiber	0.7 μm	Phenol-Chloroform Isoamyl Alcohol Extraction Protocol	100 mL - Filtration - Glass Fiber - 0.7 μm - Phenol-Chloroform Isoamyl Alcohol Extraction Protocol	Common Carp - Cyprinus carpio	Cyprinus	Fish	Vertebrate
Google Scholar	61	2015	Limnology	Techniques for the practical collection of environmental DNA: filter selection, preservation, and extraction	Minamoto	Japan	Graduate School of Human Development and Environment	Fresh Water	Mesocosm	Non-moving	100 mL	Filtration	Glass Fiber	1.6 μm	Phenol-Chloroform Isoamyl Alcohol Extraction Protocol	100 mL - Filtration - Glass Fiber - 1.6 μm - Phenol-Chloroform Isoamyl Alcohol Extraction Protocol	Common Carp - Cyprinus carpio	Cyprinus	Fish	Vertebrate
Google Scholar	61	2015	Limnology	Techniques for the practical collection of environmental DNA: filter selection, preservation, and extraction	Minamoto	Japan	Graduate School of Human Development and Environment	Fresh Water	Mesocosm	Non-moving	100 mL	Filtration	Glass Fiber	2.7 μm	Phenol-Chloroform Isoamyl Alcohol Extraction Protocol	100 mL - Filtration - Glass Fiber - 2.7 μm - Phenol-Chloroform Isoamyl Alcohol Extraction Protocol	Common Carp - Cyprinus carpio	Cyprinus	Fish	Vertebrate
Google Scholar	32	2015	Molecular Ecology Resources	The room temperature preservation of filtered environmental DNA samples and assimilation into a phenol-chloroform-isoamyl alcohol DNA extraction	Renshaw	USA	University of Notre Dame	Fresh Water	Mesocosm	Non-moving	250 mL	Filtration	Cellulose Nitrate	0.8 μm	Phenol-Chloroform Isoamyl Alcohol Extraction Protocol	250 mL - Filtration - Cellulose Nitrate - 0.8 μm - Phenol-Chloroform Isoamyl Alcohol Extraction Protocol	Bluegill	Lepomis	Fish	Vertebrate
Google Scholar	32	2015	Molecular Ecology Resources	The room temperature preservation of filtered environmental DNA samples and assimilation into a phenol-chloroform-isoamyl alcohol DNA extraction	Renshaw	USA	University of Notre Dame	Fresh Water	Mesocosm	Non-moving	250 mL	Filtration	Glass Fiber	1.5 μm	Phenol-Chloroform Isoamyl Alcohol Extraction Protocol	250 mL - Filtration - Glass Fiber - 1.5 μm - Phenol-Chloroform Isoamyl Alcohol Extraction Protocol	Bluegill	Lepomis	Fish	Vertebrate
Google Scholar	32	2015	Molecular Ecology Resources	The room temperature preservation of filtered environmental DNA samples and assimilation into a phenol-chloroform-isoamyl alcohol DNA extraction	Renshaw	USA	University of Notre Dame	Fresh Water	Mesocosm	Non-moving	250 mL	Filtration	Polycarbonate	1.0 μm	Phenol-Chloroform Isoamyl Alcohol Extraction Protocol	250 mL - Filtration - Polycarbonate - 1.0 μm - Phenol-Chloroform Isoamyl Alcohol Extraction Protocol	Bluegill	Lepomis	Fish	Vertebrate
Google Scholar	32	2015	Molecular Ecology Resources	The room temperature preservation of filtered environmental DNA samples and assimilation into a phenol-chloroform-isoamyl alcohol DNA extraction	Renshaw	USA	University of Notre Dame	Fresh Water	Mesocosm	Non-moving	250 mL	Filtration	Polyethersulphone	0.8 μm	Phenol-Chloroform Isoamyl Alcohol Extraction Protocol	250 mL - Filtration - Polyethersulphone - 0.8 μm - Phenol-Chloroform Isoamyl Alcohol Extraction Protocol	Bluegill	Lepomis	Fish	Vertebrate
Google Scholar	68	2015	Molecular Ecology Resources	A novel environmental DNA approach to quantify the cryptic invasion of non-native genotypes	Uchii	Japan	Osaka Ohtani University	Fresh Water	Pond	Non-moving	1,000 mL	Filtration	Glass Fiber	0.7 μm	Qiagen Dneasy Blood & Tissue Extraction Kit	1,000 mL - Filtration - Glass Fiber - 0.7 μm - Qiagen Dneasy Blood & Tissue Extraction Kit	Common Carp - Cyprinus carpio	Cyprinus	Fish	Vertebrate
Google Scholar	68	2015	Molecular Ecology Resources	A novel environmental DNA approach to quantify the cryptic invasion of non-native genotypes	Uchii	Japan	Osaka Ohtani University	Fresh Water	Mesocosm	Non-moving	500 mL	Filtration	Glass Fiber	0.7 μm	Qiagen Dneasy Blood & Tissue Extraction Kit	500 mL - Filtration - Glass Fiber - 0.7 μm - Qiagen Dneasy Blood & Tissue Extraction Kit	Common Carp - Cyprinus carpio	Cyprinus	Fish	Vertebrate
Google Scholar	63	2015	Journal of Fish Biology	An eDNA assay for Irish Petromyzon marinus and Salmo trutta and fild validation in running water	Gustavson	Ireland	University College Dublin	Fresh Water	River	Moving	500 mL	Filtration	Cellulose Nitrate	0.45 μm	Qiagen Dneasy Blood & Tissue Extraction Kit	500 mL - Filtration - Cellulose Nitrate - 0.45 μm - Qiagen Dneasy Blood & Tissue Extraction Kit	Sea Lamprey & Brown Trout	Petromyzon, Salmo	Biodiversity	Biodiversity
Google Scholar	74	2015	Journal of Fish and Wildlife Management	Assessment of environmental DNA for detecting presence of imperiled aquatic amphibian species in isolated wetlands	McKee	USA	Georgia Water Science Center	Fresh Water	Wetland	Non-moving	250 mL	Filtration	Cellulose Nitrate	0.45 μm	Qiagen Dneasy Blood & Tissue Extraction Kit	250 mL - Filtration - Cellulose Nitrate - 0.45 μm - Qiagen Dneasy Blood & Tissue Extraction Kit	Amphibians	Biodiversity	Amphibian	Vertebrate
Google Scholar	28	2015	Biological Conservation	Characterizing the distribution of an endangered salmonid using environmental DNA analysis	Laramie	USA	Forest and Rangeland Ecosystem Science Center	Fresh Water	River	Moving	1,000 mL	Filtration	Cellulose Nitrate	0.45 μm	Qiagen Dneasy Blood & Tissue Extraction Kit	1,000 mL - Filtration - Cellulose Nitrate - 0.45 μm - Qiagen Dneasy Blood & Tissue Extraction Kit	Chinook salmon	Oncorhynchus	Fish	Vertebrate
Google Scholar	27	2015	Biological Conservation	Choice of capture and extraction methods affect detection of freshwater biodiversity from environmental DNA	Deiner	Switzerland	Swiss Federal Institute of Aquatic Science and Technology	Fresh Water	River	Moving	15 mL	Filtration	Glass Fiber	0.7 μm	Qiagen Dneasy Blood & Tissue Extraction Kit	15 mL - Filtration - Glass Fiber - 0.7 μm - Qiagen Dneasy Blood & Tissue Extraction Kit	water flea, mussel, mayfly, amphipod	Biodiversity	Biodiversity	Invertebrate
Google Scholar	27	2015	Biological Conservation	Choice of capture and extraction methods affect detection of freshwater biodiversity from environmental DNA	Deiner	Switzerland	Swiss Federal Institute of Aquatic Science and Technology	Fresh Water	River	Moving	15 mL	Precipitation	/	/	Qiagen Dneasy Blood & Tissue Extraction Kit	15 mL - Precipitation - / - / - Qiagen Dneasy Blood & Tissue Extraction Kit	water flea, mussel, mayfly, amphipod	Biodiversity	Biodiversity	Invertebrate
Google Scholar	78	2015		Deep sequencing of environmental DNA isolated from the Cuyahoga River highlights the utility of river water samples to query surrounding aquatic and terrestrial biodviersity	Cannon	USA	Cleveland Clinic	Fresh Water	River	Moving	50 mL	Centrifugation	/	/	Qiagen Dneasy Blood & Tissue Extraction Kit	50 mL - Centrifugation - / - / - Qiagen Dneasy Blood & Tissue Extraction Kit	Eukaryotic Biodiversity	Biodiversity	Biodiversity	Biodiversity
Google Scholar	64	2015	PloS ONE	Development and validation of environmental DNA (eDNA) markers for detection of freshwater turtles	Davy	Canada	Wildlife Preservation Canada	Fresh Water	Pond	Non-moving	1,000 mL	Filtration	Glass Fiber	1.2 μm	Qiagen Dneasy Blood & Tissue Extraction Kit	1,000 mL - Filtration - Glass Fiber - 1.2 μm - Qiagen Dneasy Blood & Tissue Extraction Kit	Freshwater turtles	Emys	Reptile	Vertebrate
Google Scholar	65	2015	Conservation Genetical Resources	Drinking water as a source of environmental DNA for the detection of terrestrial wildlife species	Rodgers	USA	Utah State University	Fresh Water	Other	Moving	20,000 mL	Filtration	Nylon	10 μm	Qiagen Dneasy Blood & Tissue Extraction Kit	20,000 mL - Filtration - Nylon - 10 μm - Qiagen Dneasy Blood & Tissue Extraction Kit	Coyote	Canis	Mammal	Vertebrate
Google Scholar	72	2015	Environmental Science & Technology	Droplet digital polymerase chain reaction (PCR) outperforms real-time PCR in the detection of environmental DNA from an invasive fish species	Doi	Japan	Hiroshima University	Fresh Water	Pond	Non-moving	1,000 mL	Filtration	Cellulose Acetate	3.0 μm	Qiagen Dneasy Blood & Tissue Extraction Kit	1,000 mL - Filtration - Cellulose Acetate - 3.0 μm - Qiagen Dneasy Blood & Tissue Extraction Kit	Bluegill sunfish - Lepomis macrochirus	Lepomis	Fish	Vertebrate
Google Scholar	29	2015	Biological Conservation	Effects of sample processing on the detection rate of environmental DNA from the Common Carp	Takahara	Japan	Institute for Sustainable Sciences and Development	Fresh Water	Pond	Non-moving	1,000 mL	Filtration	Cellulose Acetate	3.0 μm	Qiagen Dneasy Blood & Tissue Extraction Kit	1,000 mL - Filtration - Cellulose Acetate - 3.0 μm - Qiagen Dneasy Blood & Tissue Extraction Kit	Common Carp - Cyprinus carpio	Cyprinus	Fish	Vertebrate
Google Scholar	46	2015	Journal of Molluscan Studies	Environmental DNA evidence of transfer of North Sea molluscs across tropical waters through ballast water	Ardura	Spain	University of Oviedo	Marine Water	Ballast	/	50 mL	Filtration	Polycarbonate	0.2 μm	Qiagen Dneasy Blood & Tissue Extraction Kit	50 mL - Filtration - Polycarbonate - 0.2 μm - Qiagen Dneasy Blood & Tissue Extraction Kit	North Sea Molluscs	Biodiversity	Mollusc	Invertebrate
Google Scholar	60	2015	Conservation Genetical Resources	Environmental DNA particle size distribution from Brook Trout (Salvelinus fontinalis)	Wilcox	USA	University of Montana	Fresh Water	Mesocosm	Non-moving	100 mL	Filtration	Polycarbonate	0.4 μm	Qiagen Dneasy Blood & Tissue Extraction Kit	100 mL - Filtration - Polycarbonate - 0.4 μm - Qiagen Dneasy Blood & Tissue Extraction Kit	Brook Trout - Salvelinus fontinalis	Salvelinus	Fish	Vertebrate
Google Scholar	49	2015	Ecological Applications	Environmental DNA sampling is more sensitive than a traditional survey technique for detecting an aquatic invader	Smart	Australia	University of Melbourne	Fresh Water	Drain	Moving	500 mL	Filtration	Cellulose Nitrate	0.45 μm	Qiagen Dneasy Blood & Tissue Extraction Kit	500 mL - Filtration - Cellulose Nitrate - 0.45 μm - Qiagen Dneasy Blood & Tissue Extraction Kit	Smooth Newt - Lissotriton vulgaris vulgaris	Lissotriton	Amphibian	Vertebrate
Google Scholar	55	2015	Molecular Ecology Resources	Evaluating environmental DNA-based quantification of ranavirus infection in wood frog populations	Hall	USA	Washington State University	Fresh Water	Pond	Non-moving	250 mL	Filtration	Cellulose Nitrate	0.2 μm	Qiagen Dneasy Blood & Tissue Extraction Kit	250 mL - Filtration - Cellulose Nitrate - 0.2 μm - Qiagen Dneasy Blood & Tissue Extraction Kit	Ranavirus	Virus	Virus	Virus
Google Scholar	75	2015	Journal of Great Lakes Research	Improving efficiency and reliability of environmental DNA analysis for silver carp	Amberg	USA	Upper Midwest Environmental Sciences Center	Fresh Water	River	Moving	2,000 mL	Filtration	Glass Fiber	1.5 μm	Qiagen Dneasy Blood & Tissue Extraction Kit	2,000 mL - Filtration - Glass Fiber - 1.5 μm - Qiagen Dneasy Blood & Tissue Extraction Kit	Silver Carp	Hypophthalmichthys	Fish	Vertebrate
Google Scholar	48	2015	Royal Society Open Science	MiFish, a set of universal PCR primers for metabarcoding environmetnal DNA from fishes: detection of more than 230 substropical species	Miya	Japan	Natural History Museum and Institute, Chiba	Marine Water	Mesocosm	/	2,000 mL	Filtration	Glass Fiber	0.7 μm	Qiagen Dneasy Blood & Tissue Extraction Kit	2,000 mL - Filtration - Glass Fiber - 0.7 μm - Qiagen Dneasy Blood & Tissue Extraction Kit	Fish Species	Biodiversity	Fish	Vertebrate
Google Scholar	26	2015	Biological Conservation	Monitoring the near-extinct European weather loach in Denmark based on environmental DNA from water samples	Sigsgaard	Denmark	University of Copenhagen	Fresh Water	Wetland	Non-moving	15 mL	Precipitation	/	/	Qiagen Dneasy Blood & Tissue Extraction Kit	15 mL - Precipitation - / - / - Qiagen Dneasy Blood & Tissue Extraction Kit	European Weather Loach	Misgurnus	Fish	Vertebrate
Google Scholar	77	2015		Next-generation monitoring of aquatic biodiversity using environmental DNA metabarcoding	Valentini	France	SPYGEN	Fresh Water	Other	Other	15 mL	Precipitation	/	/	Qiagen Dneasy Blood & Tissue Extraction Kit	15 mL - Precipitation - / - / - Qiagen Dneasy Blood & Tissue Extraction Kit	Fish and Amphibian Species	Biodiversity	Biodiversity	Biodiversity
Google Scholar	84	2015	Molecular Ecology Resources	Optimizing techniques to capture and extract environmental DNA for detection and quantification of fish	Eichmiller	USA	University of Minnesota	Fresh Water	Mesocosm	Non-moving	50 mL	Filtration	Polycarbonate	0.6 μm	Qiagen Dneasy Blood & Tissue Extraction Kit	50 mL - Filtration - Polycarbonate - 0.6 μm - Qiagen Dneasy Blood & Tissue Extraction Kit	Common Carp - Cyprinus carpio	Cyprinus	Fish	Vertebrate
Google Scholar	59	2015	IDRE Journal	Preliminary experiment for detection method of fish inhabiting agricultural drainage canals using environmental DNA	Noriyuki	Japan	Institute for Rural Engineering	Fresh Water	River	Moving	1,000 mL	Filtration	Glass Fiber	0.7 μm	Qiagen Dneasy Blood & Tissue Extraction Kit	1,000 mL - Filtration - Glass Fiber - 0.7 μm - Qiagen Dneasy Blood & Tissue Extraction Kit	Amur minnow - Rhynchocypris logowskii steindachneri	Rhynchocypris	Fish	Vertebrate
Google Scholar	41	2015	Biological Conservation	Quantifying effects of UV-B, temperature, and pH on eDNA degradation in aquatic microcosms	Strickler	USA	University of Idaho	Fresh Water	Mesocosm	Non-moving	250 mL	Filtration	Cellulose Nitrate	0.45 μm	Qiagen Dneasy Blood & Tissue Extraction Kit	250 mL - Filtration - Cellulose Nitrate - 0.45 μm - Qiagen Dneasy Blood & Tissue Extraction Kit	American Bullfrog tadpoles	Lithobates	Amphibian	Vertebrate
Google Scholar	61	2015	Limnology	Techniques for the practical collection of environmental DNA: filter selection, preservation, and extraction	Minamoto	Japan	Graduate School of Human Development and Environment	Fresh Water	Mesocosm	Non-moving	20 mL	Centrifugation	/	/	Qiagen Dneasy Blood & Tissue Extraction Kit	20 mL - Centrifugation - / - / - Qiagen Dneasy Blood & Tissue Extraction Kit	Common Carp - Cyprinus carpio	Cyprinus	Fish	Vertebrate
Google Scholar	61	2015	Limnology	Techniques for the practical collection of environmental DNA: filter selection, preservation, and extraction	Minamoto	Japan	Graduate School of Human Development and Environment	Fresh Water	Mesocosm	Non-moving	100 mL	Filtration	Glass Fiber	0.7 μm	Qiagen Dneasy Blood & Tissue Extraction Kit	100 mL - Filtration - Glass Fiber - 0.7 μm - Qiagen Dneasy Blood & Tissue Extraction Kit	Common Carp - Cyprinus carpio	Cyprinus	Fish	Vertebrate
Google Scholar	61	2015	Limnology	Techniques for the practical collection of environmental DNA: filter selection, preservation, and extraction	Minamoto	Japan	Graduate School of Human Development and Environment	Fresh Water	Mesocosm	Non-moving	100 mL	Filtration	Polycarbonate	0.2 μm	Qiagen Dneasy Blood & Tissue Extraction Kit	100 mL - Filtration - Polycarbonate - 0.2 μm - Qiagen Dneasy Blood & Tissue Extraction Kit	Common Carp - Cyprinus carpio	Cyprinus	Fish	Vertebrate
Google Scholar	61	2015	Limnology	Techniques for the practical collection of environmental DNA: filter selection, preservation, and extraction	Minamoto	Japan	Graduate School of Human Development and Environment	Fresh Water	Mesocosm	Non-moving	100 mL	Filtration	Polycarbonate	0.8 μm	Qiagen Dneasy Blood & Tissue Extraction Kit	100 mL - Filtration - Polycarbonate - 0.8 μm - Qiagen Dneasy Blood & Tissue Extraction Kit	Common Carp - Cyprinus carpio	Cyprinus	Fish	Vertebrate
Google Scholar	61	2015	Limnology	Techniques for the practical collection of environmental DNA: filter selection, preservation, and extraction	Minamoto	Japan	Graduate School of Human Development and Environment	Fresh Water	Mesocosm	Non-moving	100 mL	Filtration	Polycarbonate	12.0 μm	Qiagen Dneasy Blood & Tissue Extraction Kit	100 mL - Filtration - Polycarbonate - 12.0 μm - Qiagen Dneasy Blood & Tissue Extraction Kit	Common Carp - Cyprinus carpio	Cyprinus	Fish	Vertebrate
Google Scholar	61	2015	Limnology	Techniques for the practical collection of environmental DNA: filter selection, preservation, and extraction	Minamoto	Japan	Graduate School of Human Development and Environment	Fresh Water	Mesocosm	Non-moving	100 mL	Filtration	Polycarbonate	3.0 μm	Qiagen Dneasy Blood & Tissue Extraction Kit	100 mL - Filtration - Polycarbonate - 3.0 μm - Qiagen Dneasy Blood & Tissue Extraction Kit	Common Carp - Cyprinus carpio	Cyprinus	Fish	Vertebrate
Google Scholar	61	2015	Limnology	Techniques for the practical collection of environmental DNA: filter selection, preservation, and extraction	Minamoto	Japan	Graduate School of Human Development and Environment	Fresh Water	Mesocosm	Non-moving	100 mL	Precipitation	/	/	Qiagen Dneasy Blood & Tissue Extraction Kit	100 mL - Precipitation - / - / - Qiagen Dneasy Blood & Tissue Extraction Kit	Common Carp - Cyprinus carpio	Cyprinus	Fish	Vertebrate
Google Scholar	30	2015	Biological Conservation	The effect of dilution and the use of a post-extraction nucleic acid purification column on the accuracy, precision, and inhibition of environmental DNA samples	McKee	USA	Georgia Water Science Center	Marine Water	Coastal	/	250 mL	Filtration	Cellulose Nitrate	0.45 μm	Qiagen Dneasy Blood & Tissue Extraction Kit	250 mL - Filtration - Cellulose Nitrate - 0.45 μm - Qiagen Dneasy Blood & Tissue Extraction Kit	Eastern Hellbender - Cryptobranchus alleganiensis (giant salamander)	Cryptobranchus	Amphibian	Vertebrate
Google Scholar	32	2015	Molecular Ecology Resources	The room temperature preservation of filtered environmental DNA samples and assimilation into a phenol-chloroform-isoamyl alcohol DNA extraction	Renshaw	USA	University of Notre Dame	Fresh Water	Mesocosm	Non-moving	250 mL	Filtration	Cellulose Nitrate	0.45 μm	Qiagen Dneasy Blood & Tissue Extraction Kit	250 mL - Filtration - Cellulose Nitrate - 0.45 μm - Qiagen Dneasy Blood & Tissue Extraction Kit	Bluegill	Lepomis	Fish	Vertebrate
Google Scholar	50	2015	PloS ONE	Use of droplet digital PCR for estimation of fish abundance and biomass in environmental DNA surveys	Doi	Japan	Hiroshima University	Fresh Water	Mesocosm	Non-moving	15 mL	Precipitation	/	/	Qiagen Dneasy Blood & Tissue Extraction Kit	15 mL - Precipitation - / - / - Qiagen Dneasy Blood & Tissue Extraction Kit	Common Carp - Cyprinus carpio	Cyprinus	Fish	Vertebrate
Google Scholar	43	2015	Biological Conservation	Using eDNA to develop a national citizen science-based monitoring program for the great crested newt (Triturus cristatus)	Biggs	UK	Freshwater Habitats Trust	Fresh Water	Pond	Non-moving	15 mL	Precipitation	/	/	Qiagen Dneasy Blood & Tissue Extraction Kit	15 mL - Precipitation - / - / - Qiagen Dneasy Blood & Tissue Extraction Kit	Great Crested Newt - Triturus cristatus	Triturus	Amphibian	Vertebrate
Google Scholar	25	2015	Biological Conservation	Using environmental DNA methods to improve detectability in a hellbender (Cryptobranchus alleganiensis) monitoring program	Spear	USA	The Orianne Society	Fresh Water	River	Moving	1,000 mL	Filtration	Cellulose Nitrate	0.45 μm	Qiagen Dneasy Blood & Tissue Extraction Kit	1,000 mL - Filtration - Cellulose Nitrate - 0.45 μm - Qiagen Dneasy Blood & Tissue Extraction Kit	Eastern Hellbender - Cryptobranchus alleganiensis (giant salamander)	Cryptobranchus	Amphibian	Vertebrate
Google Scholar	58	2015	Marine Pollution Bulletin	Metabarcoding approach for the ballast water surveillance - An advantageous solution or an awkward challenge?	Zaiko	Lithuania	Klaipeda University	Marine Water	Coastal	/	/	Filtration	Polycarbonate	0.12 μm	Qiagen QIAamp DNA Mini Kit	/ - Filtration - Polycarbonate - 0.12 μm - Qiagen QIAamp DNA Mini Kit	Invasive Species	Biodiversity	Biodiversity	Biodiversity
Google Scholar	84	2015	Molecular Ecology Resources	Optimizing techniques to capture and extract environmental DNA for detection and quantification of fish	Eichmiller	USA	University of Minnesota	Fresh Water	Mesocosm	Non-moving	50 mL	Centrifugation	/	/	Qiagen QIAamp DNA Stool Mini Kit	50 mL - Centrifugation - / - / - Qiagen QIAamp DNA Stool Mini Kit	Common Carp - Cyprinus carpio	Cyprinus	Fish	Vertebrate
Google Scholar	84	2015	Molecular Ecology Resources	Optimizing techniques to capture and extract environmental DNA for detection and quantification of fish	Eichmiller	USA	University of Minnesota	Fresh Water	Mesocosm	Non-moving	1,000 mL	Filtration	Glass Fiber	1.5 μm	Qiagen QIAamp DNA Stool Mini Kit	1,000 mL - Filtration - Glass Fiber - 1.5 μm - Qiagen QIAamp DNA Stool Mini Kit	Common Carp - Cyprinus carpio	Cyprinus	Fish	Vertebrate
Google Scholar	84	2015	Molecular Ecology Resources	Optimizing techniques to capture and extract environmental DNA for detection and quantification of fish	Eichmiller	USA	University of Minnesota	Fresh Water	Mesocosm	Non-moving	1,000 mL	Filtration	Polycarbonate	0.2 μm	Qiagen QIAamp DNA Stool Mini Kit	1,000 mL - Filtration - Polycarbonate - 0.2 μm - Qiagen QIAamp DNA Stool Mini Kit	Common Carp - Cyprinus carpio	Cyprinus	Fish	Vertebrate
Google Scholar	84	2015	Molecular Ecology Resources	Optimizing techniques to capture and extract environmental DNA for detection and quantification of fish	Eichmiller	USA	University of Minnesota	Fresh Water	Mesocosm	Non-moving	1,000 mL	Filtration	Polycarbonate	0.6 μm	Qiagen QIAamp DNA Stool Mini Kit	1,000 mL - Filtration - Polycarbonate - 0.6 μm - Qiagen QIAamp DNA Stool Mini Kit	Common Carp - Cyprinus carpio	Cyprinus	Fish	Vertebrate
Google Scholar	84	2015	Molecular Ecology Resources	Optimizing techniques to capture and extract environmental DNA for detection and quantification of fish	Eichmiller	USA	University of Minnesota	Fresh Water	Mesocosm	Non-moving	1,000 mL	Filtration	Polycarbonate	1.0 μm	Qiagen QIAamp DNA Stool Mini Kit	1,000 mL - Filtration - Polycarbonate - 1.0 μm - Qiagen QIAamp DNA Stool Mini Kit	Common Carp - Cyprinus carpio	Cyprinus	Fish	Vertebrate
Google Scholar	84	2015	Molecular Ecology Resources	Optimizing techniques to capture and extract environmental DNA for detection and quantification of fish	Eichmiller	USA	University of Minnesota	Fresh Water	Mesocosm	Non-moving	1,000 mL	Filtration	Polycarbonate	5 μm	Qiagen QIAamp DNA Stool Mini Kit	1,000 mL - Filtration - Polycarbonate - 5 μm - Qiagen QIAamp DNA Stool Mini Kit	Common Carp - Cyprinus carpio	Cyprinus	Fish	Vertebrate
Google Scholar	84	2015	Molecular Ecology Resources	Optimizing techniques to capture and extract environmental DNA for detection and quantification of fish	Eichmiller	USA	University of Minnesota	Fresh Water	Mesocosm	Non-moving	50 mL	Filtration	Polycarbonate	0.6 μm	Qiagen QIAamp DNA Stool Mini Kit	50 mL - Filtration - Polycarbonate - 0.6 μm - Qiagen QIAamp DNA Stool Mini Kit	Common Carp - Cyprinus carpio	Cyprinus	Fish	Vertebrate
Google Scholar	84	2015	Molecular Ecology Resources	Optimizing techniques to capture and extract environmental DNA for detection and quantification of fish	Eichmiller	USA	University of Minnesota	Fresh Water	Mesocosm	Non-moving	15 mL	Precipitation	/	/	Qiagen QIAamp DNA Stool Mini Kit	15 mL - Precipitation - / - / - Qiagen QIAamp DNA Stool Mini Kit	Common Carp - Cyprinus carpio	Cyprinus	Fish	Vertebrate
Google Scholar	76	2015	PloS ONE	The use of genus-specific amplicon pyrosequencing to assess Phytophthora species diversity using eDNA from soil and water in Northern Spain	Catala	Spain	Universitat Politecnica de Valencia	Fresh Water	River	Moving	10,000 mL	Filtration	Cellulose Nitrate	5 μm	TissueLyser + E.Z.N.A Plant Kit	10,000 mL - Filtration - Cellulose Nitrate - 5 μm - TissueLyser + E.Z.N.A Plant Kit	Phytophthora Species	Fungus	Fungus	Fungus
Google Scholar	80	2015	Ecological Applications	Development and application of an eDNA method to detect and quantify a pathogenic parasite in aquatic ecosystems	Huver	Canada	University of Manitoba	Fresh Water	Wetland	Non-moving	500 mL	Filtration	Cellulose Nitrate	3.0 μm	TRIZOL Extraction Protocol	500 mL - Filtration - Cellulose Nitrate - 3.0 μm - TRIZOL Extraction Protocol	Parasite	Ribeiroia	Trematoda	Platyhelminthes

## Sheet: Per Annum Publications
2004	2005	2006	2007	2008	2009	2010	2011	2012	2013	2014	2015
Palmitoylputrescine, an antibiotic isolated from the heterologous expression of DNA extracted from Bromeliad tank water	Culturing and environmental DNA sequencing uncover hidden kinetoplastid biodiversity and a major marine clade within ancestrally freshwater Neobodo designis	Microbial diversity in the deep sea and the underexplored "rare biosphere"	Quantitative PCR detecton of Batrachochytrium dendrobatidis DNA from sediments and water	Species detection using environmental DNA from water samples		Sight-unseen' detection of rare aquatic species using environmental DNA	Surveillance of fish species composition using environmental DNA	Investigating the potential use of environmental DNA (eDNA) for genetic monitoring of marine mammals	Using environmental DNA to estimate the distribution of an invasive fish species in ponds	Detecting an elusive invasive species: a diagnostic PCR to detect Burmese python in Florida waters and an assessment of persistence of environmental DNA	Using environmental DNA methods to improve detectability in a hellbender (Cryptobranchus alleganiensis) monitoring program
Phylum-specific environmental DNA analysis reveals remarkably high global biodiversity of Cercozoa (Protozoa)						Multiple marker parallel tag environmental DNA sequencing reveals a highly complex eukaryotic community in marine anoxic water	Molecular detection of vertebrates in stream water: a demonstration using rocky mountain tailed frogs and Idaho giant salamanders	Detection of a diverse marine fish fauna using environmental DNA from seawater samples	Estimating occupancy and abundance of stream amphibians using environmental DNA from filtered water samples	Transport distance of invertebrate environmental DNA in a natural river	Monitoring the near-extinct European weather loach in Denmark based on environmental DNA from water samples
							Persistence of environmental DNA in freshwater ecosystems	Improved detection of an alien invasive species through environmental DNA barcoding: the example of the American bullfrog Lithobates catesbeianus	Robust detection of rare species using environmental DNA: the importance of primer specificity	Factors influencing detection of eDNA from a stream-dwelling amphibian	Choice of capture and extraction methods affect detection of freshwater biodiversity from environmental DNA
								Estimation of fish biomass using environmental DNA	Environmental DNA as a new method for early detection of New Zealand mudsnails (Potamopyrgus antipodarum)	Environmental DNA surveillance for invertebrate species: advantages and technical limitations to detect invasive crayfish Procambarus clarkii in freshwater ponds	Characterizing the distribution of an endangered salmonid using environmental DNA analysis
								Monitoring endangered freshwater biodiversity using environmental DNA	Detection of asian carp DNA as part of a Great lakes basin-wide surveillance program	Assessing environmental DNA detection in controlled lentic systems	Effects of sample processing on the detection rate of environmental DNA from the Common Carp
								An eDNA approach to detect eastern hellbenders (Cryptobranchus a. Alleganiensis) using samples of water	Site occupancy models in the analysis of environmental DNA presence/absence surveys: a case study of an emerging amphibian pathogen	Utility of environmental DNA for monitoring rare and indicator macroinvertebrate species	The effect of dilution and the use of a post-extraction nucleic acid purification column on the accuracy, precision, and inhibition of environmental DNA samples
									Something in the water: biosecurity monitoring of ornamental fish imports using environmental DNA	Environmental conditions influence eDNA persistence in aquatic systems	Fish environmental DNA is more concentrated in aquatic sediments than surface water
									Validation of eDNA surveillance sensitivity for detection of Asian carps in controlled and field experiments	Quantifying environmental DNA signals for aquatic invasive species across multiple detection platforms	The room temperature preservation of filtered environmental DNA samples and assimilation into a phenol-chloroform-isoamyl alcohol DNA extraction
									Rapid invasive species detection by combining environmental DNA with light transmission spectroscopy	The use of environmental DNA in invasive species surveillance of the Great Lakes commercial bait trade	Particle size distribution and optimal capture of aqueous macrobial eDNA
									Noninvasive method for a statewide survey of Eastern Hellbenders Cryptobranchus alleganiensis using environmental DNA	Meta-genomic surveillance of invasive species in the bait trade	Distance, flow and PCR inhibition: eDNA dynamics in two headwater streams
									Filtration recovery of extracellular DNA from environmental water samples	Detection of invasive freshwater fish species using environmental DNA survey	Quantification of eDNA shedding rates from invasive bighead carp Hypophthalmichthys nobilis and silver carp Hypophthalmichthys molitrix
										The release rate of environmental DNA from juvenile and adult fish	Quantifying effects of UV-B, temperature, and pH on eDNA degradation in aquatic microcosms
										Tracking ghosts: combined electrofishing and environmental DNA surveillance efforts for Asian carps in Ontario waters of Lake Erie	Using eDNA to develop a national citizen science-based monitoring program for the great crested newt (Triturus cristatus)
										The relationship between the distribution of Common Carp and their environmental DNA in a small lake	Environmental DNA evidence of transfer of North Sea molluscs across tropical waters through ballast water
										The application of eDNA for monitoring of the Great Crested Newt in the UK	MiFish, a set of universal PCR primers for metabarcoding environmetnal DNA from fishes: detection of more than 230 substropical species
										Grass carp in the Great Lakes region: establishment potential, expert perceptions, and re-evaluation of experimental evidence of ecological impact	Environmental DNA sampling is more sensitive than a traditional survey technique for detecting an aquatic invader
										Development of molecular markers for eDNA detection of the invasive African jewelfish (Hemichromis letourneuxi): a new tool for monitoring aquatic invasive species in National Wildlife Refuges	Use of droplet digital PCR for estimation of fish abundance and biomass in environmental DNA surveys
										Improved methods for capture, extraction, and quantitative assay of environmental DNA from Asian Bigheaded Carp (Hypophthalmichthys spp.)	Evaluating environmental DNA-based quantification of ranavirus infection in wood frog populations
										Detection of crayfish plague spores in large freshwater systems	Environmental DNA (eDNA) sampling improves occurrence and detection estimates of invasive Burmese Pythons
										Heterogeneous occupancy and density estimates of the pathogenic fungus Batrachochytrium dendrobatidis in waters of North Americ	Metabarcoding approach for the ballast water surveillance - An advantageous solution or an awkward challenge?
										Using environmental DNA to census marine fishes in a large mesocosm	Preliminary experiment for detection method of fish inhabiting agricultural drainage canals using environmental DNA
											Environmental DNA particle size distribution from Brook Trout (Salvelinus fontinalis)
											Techniques for the practical collection of environmental DNA: filter selection, preservation, and extraction
											Active and passive environmental DNA surveillance of aquatic invasive species
											An eDNA assay for Irish Petromyzon marinus and Salmo trutta and fild validation in running water
											Development and validation of environmental DNA (eDNA) markers for detection of freshwater turtles
											Drinking water as a source of environmental DNA for the detection of terrestrial wildlife species
											Modeling the sensitivity of field surveys for detection of environmental DNA (eDNA)
											Environmental DNA as an effective tool for detection of imperiled fishes
											A novel environmental DNA approach to quantify the cryptic invasion of non-native genotypes
											Quantification of mesocosm fish and amphibian species diversity via environmental DNA metabarcoding
											Environmental DNA reveals that rivers are conveyer belts of biodiversity information
											Rapid molecular detection of invasive species in ballast and harbor water by integrating environmental DNA and light transmission spectroscopy
											Droplet digital polymerase chain reaction (PCR) outperforms real-time PCR in the detection of environmental DNA from an invasive fish species
											Assessing vertebrate biodiversity in a kelp forest ecosystem using environmental DNA
											Assessment of environmental DNA for detecting presence of imperiled aquatic amphibian species in isolated wetlands
											Improving efficiency and reliability of environmental DNA analysis for silver carp
											The use of genus-specific amplicon pyrosequencing to assess Phytophthora species diversity using eDNA from soil and water in Northern Spain
											Next-generation monitoring of aquatic biodiversity using environmental DNA metabarcoding
											Deep sequencing of environmental DNA isolated from the Cuyahoga River highlights the utility of river water samples to query surrounding aquatic and terrestrial biodviersity
											Spatial and temporal dynamics of virus occurrence in two freshwater lakes captured through metagenomic analysis
											Development and application of an eDNA method to detect and quantify a pathogenic parasite in aquatic ecosystems
											eDNA and specific primers for early detection of invasive species - a case study on the bivalve Rangia Cuneata, currently spreading in Europe
											Construction and screening of a functional metagenomic library to identify novel enzymes produced by Antarctic bacteria
											A novel DNA biosensor using a ferrocenyl intercalator applied to the potential detection of human population biomarkers in wastewater
											Optimizing techniques to capture and extract environmental DNA for detection and quantification of fish
											Long duration, room temperature preservation of filtered eDNA samples
											A framework for estimating the sensitivity of eDNA surveys
											A basin-scale application of environmental DNA assessment for rare endemic species and closely related exotic species in rivers: a case study of giant salamanders in Japan
											Mitochondrial genome sequencing and development of genetic markers for the detection of DNA of invasive bighead and silver carp in environmental water samples from the united states
COUNT OF ARTICLES PER ANNUM													TOTAL
2	1	1	1	1	0	2	3	6	11	21	50		99

## Sheet: Per Annum Protocols
2004	2005	2006	2007	2008	2009	2010	2011	2012	2013	2014	2015
450 mL - Centrifugation - / - / - CTAB Extraction Protocol	40 mL - Filtration - Glass Fiber - / - MOBio UltraClean Soil DNA Isolation Kit	1,000 mL - Filtration - Polycarbonate - 0.2 μm - Phenol-Chloroform Isoamyl Alcohol Extraction Protocol	600 mL - Filtration - Polyethersulphone - 0.2 μm - Gentra Puregene Tissue Kit	15 mL - Precipitation - / - / - Qiagen Dneasy Blood & Tissue Extraction Kit		2,000 mL - Filtration - Glass Fiber - 1.5 μm - MOBio PowerWater DNA Isolation Kit	10,000 mL - Filtration - Cellulose Nitrate - 0.45 μm - MOBio UltraClean Soil DNA Isolation Kit	2,000 mL - Filtration - Cellulose Acetate - 3.0 μm - Qiagen Dneasy Blood & Tissue Extraction Kit	1,000 mL - Filtration - Cellulose Acetate - 3.0 μm - Qiagen Dneasy Blood & Tissue Extraction Kit	1,000 mL - Filtration - Cellulose Nitrate - 0.45 μm - MOBio PowerWater DNA Isolation Kit	50 mL - Centrifugation - / - / - CTAB Extraction Protocol
40 mL - Filtration - Glass Fiber - / - MOBio UltraClean Soil DNA Isolation Kit						10,000 mL - Filtration - Polyvinylidene Fluoride - 0.45 μm - Phenol-Chloroform Isoamyl Alcohol Extraction Protocol	10,000 mL - Filtration - Cellulose Nitrate - 0.45 μm - Qiagen Dneasy Blood & Tissue Extraction Kit	2,000 mL - Filtration - Glass Fiber - 1.5 μm - MOBio PowerWater DNA Isolation Kit	2,000 mL - Filtration - Cellulose Nitrate - 0.45 μm - MOBio PowerWater DNA Isolation Kit	1,000 mL - Filtration - Cellulose Nitrate - 0.45 μm - MOBio Rapid Water DNA Isolation Kit	50 mL - Centrifugation - / - / - MOBio PowerSoil DNA Isolation Kit
							10,000 mL - Filtration - Cellulose Nitrate - 0.45 μm - Qiagen Dneasy Blood & Tissue Extraction Kit	1,500 mL - Filtration - Nylon - 0.45 μm - Qiagen Dneasy Blood & Tissue Extraction Kit	1,000 mL - Filtration - Cellulose Nitrate - 0.45 μm - Qiagen Dneasy Blood & Tissue Extraction Kit	2,000 mL - Filtration - Cellulose Nitrate - 0.45 μm - Qiagen Dneasy Blood & Tissue Extraction Kit	100 mL - Centrifugation - / - / - MOBio PowerWater DNA Isolation Kit
							120 mL - Precipitation - / - / - Qiagen Dneasy Blood & Tissue Extraction Kit	2,000 mL - Filtration - Polycarbonate - 3.0 μm - Qiagen Dneasy Blood & Tissue Extraction Kit	250 mL - Filtration - Cellulose Nitrate - 0.45 μm - Qiagen Dneasy Blood & Tissue Extraction Kit	500 mL - Filtration - Cellulose Nitrate - 0.45 μm - Qiagen Dneasy Blood & Tissue Extraction Kit	50 mL - Centrifugation - / - / - Phenol-Chloroform Isoamyl Alcohol Extraction Protocol
							15 mL - Precipitation - / - / - Qiagen Dneasy Blood & Tissue Extraction Kit	20 mL - Filtration - Polycarbonate - 3.0 μm - Qiagen Dneasy Blood & Tissue Extraction Kit	4,000 mL - Filtration - Cellulose Nitrate - 0.45 μm - Qiagen Dneasy Blood & Tissue Extraction Kit	900 mL - Filtration - Glass Fiber - 0.22 μm - Phenol-Chloroform Isoamyl Alcohol Extraction Protocol	20 mL - Centrifugation - / - / - Qiagen Dneasy Blood & Tissue Extraction Kit
								15 mL - Precipitation - / - / - Qiagen Dneasy Blood & Tissue Extraction Kit	2,000 mL - Filtration - Glass Fiber - 1.5 μm - MOBio PowerWater DNA Isolation Kit	1,000 mL - Filtration - Glass Fiber - 0.7 μm - Phenol-Chloroform Isoamyl Alcohol Extraction Protocol	50 mL - Centrifugation - / - / - Qiagen Dneasy Blood & Tissue Extraction Kit
								15 mL - Precipitation - / - / - Qiagen Dneasy Blood & Tissue Extraction Kit	2,000 mL - Filtration - Glass Fiber - 1.5 μm - MOBio PowerWater DNA Isolation Kit	2,000 mL - Filtration - Glass Fiber - 0.75 μm - MOBio PowerWater DNA Isolation Kit	50 mL - Centrifugation - / - / - Qiagen QIAamp DNA Stool Mini Kit
								15 mL - Precipitation - / - / - Qiagen Dneasy Blood & Tissue Extraction Kit	6,000 mL - Filtration - Glass Fiber - 1.5 μm - MOBio PowerWater DNA Isolation Kit	2,000 mL - Filtration - Glass Fiber - 1.2 μm - MOBio PowerWater DNA Isolation Kit	1,000 mL - Filtration - Cellulose Acetate - 3.0 μm - Qiagen Dneasy Blood & Tissue Extraction Kit
									100 mL - Filtration - Mixed Cellulose Ester - 0.2 μm - MOBio PowerSoil DNA Isolation Kit	2,000 mL - Filtration - Glass Fiber - 1.5 μm - MOBio PowerWater DNA Isolation Kit	1,000 mL - Filtration - Cellulose Acetate - 3.0 μm - Qiagen Dneasy Blood & Tissue Extraction Kit
									100 mL - Filtration - Mixed Cellulose Ester - 0.45 μm - MOBio PowerSoil DNA Isolation Kit	2,000 mL - Filtration - Glass Fiber - 1.5 μm - MOBio PowerWater DNA Isolation Kit	250 mL - Filtration - Cellulose Nitrate - 0.2 μm - Qiagen Dneasy Blood & Tissue Extraction Kit
									100 mL - Filtration - Polycarbonate - 0.2 μm - MOBio PowerSoil DNA Isolation Kit	2,000 mL - Filtration - Glass Fiber - 1.5 μm - MOBio PowerWater DNA Isolation Kit	950 mL - Filtration - Cellulose Nitrate - 0.45 μm - MOBio PowerWater DNA Isolation Kit
									100 mL - Filtration - Polycarbonate - 0.45 μm - MOBio PowerSoil DNA Isolation Kit	2,000 mL - Filtration - Glass Fiber - 1.5 μm - MOBio PowerWater DNA Isolation Kit	1,000 mL - Filtration - Cellulose Nitrate - 0.45 μm - Qiagen Dneasy Blood & Tissue Extraction Kit
									500 mL - Filtration - Polycarbonate - 20 μm - CTAB Extraction Protocol	2,000 mL - Filtration - Glass Fiber - 1.5 μm - MOBio PowerWater DNA Isolation Kit	1,000 mL - Filtration - Cellulose Nitrate - 0.45 μm - Qiagen Dneasy Blood & Tissue Extraction Kit
									1,000 mL - Filtration - Polyethersulphone - 0.2 μm - Gentra Puregene Tissue Kit	1,000 mL - Filtration - Glass Fiber - 1.5 μm - Qiagen QIAamp DNA Stool Mini Kit	250 mL - Filtration - Cellulose Nitrate - 0.45 μm - Qiagen Dneasy Blood & Tissue Extraction Kit
									100 mL - Filtration - Polyethersulphone - 0.2 μm - MOBio PowerSoil DNA Isolation Kit	10,000 mL - Filtration - Glass Fiber - 2.0 μm - CTAB Extraction Protocol	250 mL - Filtration - Cellulose Nitrate - 0.45 μm - Qiagen Dneasy Blood & Tissue Extraction Kit
									100 mL - Filtration - Polyethersulphone - 0.45 μm - MOBio PowerSoil DNA Isolation Kit	250 mL - Filtration - Polycarbonate - 1.2 μm - Phenol-Chloroform Isoamyl Alcohol Extraction Protocol	250 mL - Filtration - Cellulose Nitrate - 0.45 μm - Qiagen Dneasy Blood & Tissue Extraction Kit
									100 mL - Filtration - Polyvinylidene Fluoride - 0.1 μm - MOBio PowerSoil DNA Isolation Kit	2,000 mL - Filtration - Polycarbonate - 10 μm - CTAB Extraction Protocol	250 mL - Filtration - Cellulose Nitrate - 0.45 μm - Qiagen Dneasy Blood & Tissue Extraction Kit
									100 mL - Filtration - Polyvinylidene Fluoride - 0.2 μm - MOBio PowerSoil DNA Isolation Kit	350 mL - Filtration - Polyethersulphone - 0.22 μm - Gentra Puregene Tissue Kit	500 mL - Filtration - Cellulose Nitrate - 0.45 μm - Qiagen Dneasy Blood & Tissue Extraction Kit
									100 mL - Filtration - Polyvinylidene Fluoride - 0.45 μm - MOBio PowerSoil DNA Isolation Kit	2,000 mL - Filtration - Polyethersulphone - 0.22 μm - MOBio PowerWater DNA Isolation Kit	500 mL - Filtration - Cellulose Nitrate - 0.45 μm - Qiagen Dneasy Blood & Tissue Extraction Kit
									1,000 mL - Precipitation - / - / - Zymo Quick-gDNA Spin-Column Kit	1,000 mL - Filtration - Polyvinylidene Fluoride - 0.22 μm - Qiagen Dneasy Blood & Tissue Extraction Kit	250 mL - Filtration - Cellulose Nitrate - 0.8 μm - Phenol-Chloroform Isoamyl Alcohol Extraction Protocol
										15 mL - Precipitation - / - / - Qiagen Dneasy Blood & Tissue Extraction Kit	500 mL - Filtration - Cellulose Nitrate - 3.0 μm - TRIZOL Extraction Protocol
										15 mL - Precipitation - / - / - Qiagen Dneasy Blood & Tissue Extraction Kit	10,000 mL - Filtration - Cellulose Nitrate - 5 μm - TissueLyser + E.Z.N.A Plant Kit
										15 mL - Precipitation - / - / - Qiagen Dneasy Blood & Tissue Extraction Kit	900 mL - Filtration - Glass Fiber - 0.22 μm - Phenol-Chloroform Isoamyl Alcohol Extraction Protocol
										15 mL - Precipitation - / - / - Qiagen QIAamp DNA Micro Kit	15 mL - Filtration - Glass Fiber - 0.7 μm - MOBio PowerWater DNA Isolation Kit
											100 mL - Filtration - Glass Fiber - 0.7 μm - Phenol-Chloroform Isoamyl Alcohol Extraction Protocol
											15 mL - Filtration - Glass Fiber - 0.7 μm - Phenol-Chloroform Isoamyl Alcohol Extraction Protocol
											4,000 mL - Filtration - Glass Fiber - 0.7 μm - Phenol-Chloroform Isoamyl Alcohol Extraction Protocol
											1,000 mL - Filtration - Glass Fiber - 0.7 μm - Qiagen Dneasy Blood & Tissue Extraction Kit
											1,000 mL - Filtration - Glass Fiber - 0.7 μm - Qiagen Dneasy Blood & Tissue Extraction Kit
											100 mL - Filtration - Glass Fiber - 0.7 μm - Qiagen Dneasy Blood & Tissue Extraction Kit
											15 mL - Filtration - Glass Fiber - 0.7 μm - Qiagen Dneasy Blood & Tissue Extraction Kit
											2,000 mL - Filtration - Glass Fiber - 0.7 μm - Qiagen Dneasy Blood & Tissue Extraction Kit
											500 mL - Filtration - Glass Fiber - 0.7 μm - Qiagen Dneasy Blood & Tissue Extraction Kit
											2,000 mL - Filtration - Glass Fiber - 1.2 μm - MOBio PowerWater DNA Isolation Kit
											1,000 mL - Filtration - Glass Fiber - 1.2 μm - Qiagen Dneasy Blood & Tissue Extraction Kit
											2,000 mL - Filtration - Glass Fiber - 1.5 μm - MOBio PowerWater DNA Isolation Kit
											2,000 mL - Filtration - Glass Fiber - 1.5 μm - MOBio PowerWater DNA Isolation Kit
											2,000 mL - Filtration - Glass Fiber - 1.5 μm - MOBio PowerWater DNA Isolation Kit
											2,000 mL - Filtration - Glass Fiber - 1.5 μm - MOBio PowerWater DNA Isolation Kit
											2,000 mL - Filtration - Glass Fiber - 1.5 μm - MOBio PowerWater DNA Isolation Kit
											250 mL - Filtration - Glass Fiber - 1.5 μm - MOBio PowerWater DNA Isolation Kit
											6,000 mL - Filtration - Glass Fiber - 1.5 μm - MOBio PowerWater DNA Isolation Kit
											250 mL - Filtration - Glass Fiber - 1.5 μm - Phenol-Chloroform Isoamyl Alcohol Extraction Protocol
											2,000 mL - Filtration - Glass Fiber - 1.5 μm - Qiagen Dneasy Blood & Tissue Extraction Kit
											1,000 mL - Filtration - Glass Fiber - 1.5 μm - Qiagen QIAamp DNA Stool Mini Kit
											100 mL - Filtration - Glass Fiber - 1.6 μm - Phenol-Chloroform Isoamyl Alcohol Extraction Protocol
											100 mL - Filtration - Glass Fiber - 2.7 μm - Phenol-Chloroform Isoamyl Alcohol Extraction Protocol
											20,000 mL - Filtration - Nylon - 10 μm - Qiagen Dneasy Blood & Tissue Extraction Kit
											/ - Filtration - Polycarbonate - 0.12 μm - MOBio PowerWater DNA Isolation Kit
											/ - Filtration - Polycarbonate - 0.12 μm - Qiagen QIAamp DNA Mini Kit
											100 mL - Filtration - Polycarbonate - 0.2 μm - Qiagen Dneasy Blood & Tissue Extraction Kit
											50 mL - Filtration - Polycarbonate - 0.2 μm - Qiagen Dneasy Blood & Tissue Extraction Kit
											1,000 mL - Filtration - Polycarbonate - 0.2 μm - Qiagen QIAamp DNA Stool Mini Kit
											100 mL - Filtration - Polycarbonate - 0.4 μm - Qiagen Dneasy Blood & Tissue Extraction Kit
											50 mL - Filtration - Polycarbonate - 0.6 μm - MOBio PowerSoil DNA Isolation Kit
											50 mL - Filtration - Polycarbonate - 0.6 μm - MOBio PowerWater DNA Isolation Kit
											50 mL - Filtration - Polycarbonate - 0.6 μm - MP Biomedicals FastDNA SPIN Kit
											50 mL - Filtration - Polycarbonate - 0.6 μm - MP Biomedicals FastDNA SPIN Kit for Soil
											50 mL - Filtration - Polycarbonate - 0.6 μm - Qiagen Dneasy Blood & Tissue Extraction Kit
											1,000 mL - Filtration - Polycarbonate - 0.6 μm - Qiagen QIAamp DNA Stool Mini Kit
											50 mL - Filtration - Polycarbonate - 0.6 μm - Qiagen QIAamp DNA Stool Mini Kit
											100 mL - Filtration - Polycarbonate - 0.8 μm - Qiagen Dneasy Blood & Tissue Extraction Kit
											150 mL - Filtration - Polycarbonate - 1.0 μm - CTAB Extraction Protocol
											2,000 mL - Filtration - Polycarbonate - 1.0 μm - Phenol-Chloroform Isoamyl Alcohol Extraction Protocol
											250 mL - Filtration - Polycarbonate - 1.0 μm - Phenol-Chloroform Isoamyl Alcohol Extraction Protocol
											1,000 mL - Filtration - Polycarbonate - 1.0 μm - Qiagen QIAamp DNA Stool Mini Kit
											250 mL - Filtration - Polycarbonate - 1.2 μm - CTAB Extraction Protocol
											250 mL - Filtration - Polycarbonate - 1.2 μm - CTAB Extraction Protocol
											100 mL - Filtration - Polycarbonate - 12.0 μm - Qiagen Dneasy Blood & Tissue Extraction Kit
											100 mL - Filtration - Polycarbonate - 3.0 μm - Qiagen Dneasy Blood & Tissue Extraction Kit
											1,000 mL - Filtration - Polycarbonate - 5 μm - Qiagen QIAamp DNA Stool Mini Kit
											250 mL - Filtration - Polyethersulphone - 0.8 μm - Phenol-Chloroform Isoamyl Alcohol Extraction Protocol
											3,000 mL - Filtration - Polyvinylidene Fluoride - 0.22 μm - MOBio PowerWater DNA Isolation Kit
											15 mL - Precipitation - / - / - MOBio PowerWater DNA Isolation Kit
											100 mL - Precipitation - / - / - Norgen Biotek Soil DNA Isolation Kit
											15 mL - Precipitation - / - / - Phenol-Chloroform Isoamyl Alcohol Extraction Protocol
											100 mL - Precipitation - / - / - Qiagen Dneasy Blood & Tissue Extraction Kit
											15 mL - Precipitation - / - / - Qiagen Dneasy Blood & Tissue Extraction Kit
											15 mL - Precipitation - / - / - Qiagen Dneasy Blood & Tissue Extraction Kit
											15 mL - Precipitation - / - / - Qiagen Dneasy Blood & Tissue Extraction Kit
											15 mL - Precipitation - / - / - Qiagen Dneasy Blood & Tissue Extraction Kit
											15 mL - Precipitation - / - / - Qiagen Dneasy Blood & Tissue Extraction Kit
											15 mL - Precipitation - / - / - Qiagen QIAamp DNA Stool Mini Kit
NUMBER OF PROTOCOLS USED EACH YEAR													TOTAL
2	1	1	1	1	0	2	5	8	20	24	83		148

## Sheet: Per Annum New Protocols
2004	2005	2006	2007	2008	2009	2010	2011	2012	2013	2014	2015
450 mL - Centrifugation - / - / - CTAB Extraction Protocol		1,000 mL - Filtration - Polycarbonate - 0.2 μm - Phenol-Chloroform Isoamyl Alcohol Extraction Protocol	600 mL - Filtration - Polyethersulphone - 0.2 μm - Gentra Puregene Tissue Kit	15 mL - Precipitation - / - / - Qiagen Dneasy Blood & Tissue Extraction Kit		2,000 mL - Filtration - Glass Fiber - 1.5 μm - MOBio PowerWater DNA Isolation Kit	10,000 mL - Filtration - Cellulose Nitrate - 0.45 μm - MOBio UltraClean Soil DNA Isolation Kit	1,500 mL - Filtration - Nylon - 0.45 μm - Qiagen Dneasy Blood & Tissue Extraction Kit	1,000 mL - Filtration - Cellulose Acetate - 3.0 μm - Qiagen Dneasy Blood & Tissue Extraction Kit	1,000 mL - Filtration - Cellulose Nitrate - 0.45 μm - MOBio PowerWater DNA Isolation Kit	/ - Filtration - Polycarbonate - 0.12 μm - MOBio PowerWater DNA Isolation Kit
40 mL - Filtration - Glass Fiber - / - MOBio UltraClean Soil DNA Isolation Kit						10,000 mL - Filtration - Polyvinylidene Fluoride - 0.45 μm - Phenol-Chloroform Isoamyl Alcohol Extraction Protocol	10,000 mL - Filtration - Cellulose Nitrate - 0.45 μm - Qiagen Dneasy Blood & Tissue Extraction Kit	2,000 mL - Filtration - Cellulose Acetate - 3.0 μm - Qiagen Dneasy Blood & Tissue Extraction Kit	1,000 mL - Filtration - Cellulose Nitrate - 0.45 μm - Qiagen Dneasy Blood & Tissue Extraction Kit	1,000 mL - Filtration - Cellulose Nitrate - 0.45 μm - MOBio Rapid Water DNA Isolation Kit	/ - Filtration - Polycarbonate - 0.12 μm - Qiagen QIAamp DNA Mini Kit
							120 mL - Precipitation - / - / - Qiagen Dneasy Blood & Tissue Extraction Kit	2,000 mL - Filtration - Polycarbonate - 3.0 μm - Qiagen Dneasy Blood & Tissue Extraction Kit	1,000 mL - Filtration - Polyethersulphone - 0.2 μm - Gentra Puregene Tissue Kit	1,000 mL - Filtration - Glass Fiber - 0.7 μm - Phenol-Chloroform Isoamyl Alcohol Extraction Protocol	1,000 mL - Filtration - Glass Fiber - 0.7 μm - Qiagen Dneasy Blood & Tissue Extraction Kit
								20 mL - Filtration - Polycarbonate - 3.0 μm - Qiagen Dneasy Blood & Tissue Extraction Kit	1,000 mL - Precipitation - / - / - Zymo Quick-gDNA Spin-Column Kit	1,000 mL - Filtration - Glass Fiber - 1.5 μm - Qiagen QIAamp DNA Stool Mini Kit	1,000 mL - Filtration - Glass Fiber - 1.2 μm - Qiagen Dneasy Blood & Tissue Extraction Kit
									100 mL - Filtration - Mixed Cellulose Ester - 0.2 μm - MOBio PowerSoil DNA Isolation Kit	1,000 mL - Filtration - Polyvinylidene Fluoride - 0.22 μm - Qiagen Dneasy Blood & Tissue Extraction Kit	1,000 mL - Filtration - Polycarbonate - 0.2 μm - Qiagen QIAamp DNA Stool Mini Kit
									100 mL - Filtration - Mixed Cellulose Ester - 0.45 μm - MOBio PowerSoil DNA Isolation Kit	10,000 mL - Filtration - Glass Fiber - 2.0 μm - CTAB Extraction Protocol	1,000 mL - Filtration - Polycarbonate - 0.6 μm - Qiagen QIAamp DNA Stool Mini Kit
									100 mL - Filtration - Polycarbonate - 0.2 μm - MOBio PowerSoil DNA Isolation Kit	15 mL - Precipitation - / - / - Qiagen QIAamp DNA Micro Kit	1,000 mL - Filtration - Polycarbonate - 1.0 μm - Qiagen QIAamp DNA Stool Mini Kit
									100 mL - Filtration - Polycarbonate - 0.45 μm - MOBio PowerSoil DNA Isolation Kit	2,000 mL - Filtration - Cellulose Nitrate - 0.45 μm - Qiagen Dneasy Blood & Tissue Extraction Kit	1,000 mL - Filtration - Polycarbonate - 5 μm - Qiagen QIAamp DNA Stool Mini Kit
									100 mL - Filtration - Polyethersulphone - 0.2 μm - MOBio PowerSoil DNA Isolation Kit	2,000 mL - Filtration - Glass Fiber - 0.75 μm - MOBio PowerWater DNA Isolation Kit	10,000 mL - Filtration - Cellulose Nitrate - 5 μm - TissueLyser + E.Z.N.A Plant Kit
									100 mL - Filtration - Polyethersulphone - 0.45 μm - MOBio PowerSoil DNA Isolation Kit	2,000 mL - Filtration - Glass Fiber - 1.2 μm - MOBio PowerWater DNA Isolation Kit	100 mL - Centrifugation - / - / - MOBio PowerWater DNA Isolation Kit
									100 mL - Filtration - Polyvinylidene Fluoride - 0.1 μm - MOBio PowerSoil DNA Isolation Kit	2,000 mL - Filtration - Polycarbonate - 10 μm - CTAB Extraction Protocol	100 mL - Filtration - Glass Fiber - 0.7 μm - Phenol-Chloroform Isoamyl Alcohol Extraction Protocol
									100 mL - Filtration - Polyvinylidene Fluoride - 0.2 μm - MOBio PowerSoil DNA Isolation Kit	2,000 mL - Filtration - Polyethersulphone - 0.22 μm - MOBio PowerWater DNA Isolation Kit	100 mL - Filtration - Glass Fiber - 0.7 μm - Qiagen Dneasy Blood & Tissue Extraction Kit
									100 mL - Filtration - Polyvinylidene Fluoride - 0.45 μm - MOBio PowerSoil DNA Isolation Kit	250 mL - Filtration - Polycarbonate - 1.2 μm - Phenol-Chloroform Isoamyl Alcohol Extraction Protocol	100 mL - Filtration - Glass Fiber - 1.6 μm - Phenol-Chloroform Isoamyl Alcohol Extraction Protocol
									2,000 mL - Filtration - Cellulose Nitrate - 0.45 μm - MOBio PowerWater DNA Isolation Kit	350 mL - Filtration - Polyethersulphone - 0.22 μm - Gentra Puregene Tissue Kit	100 mL - Filtration - Glass Fiber - 2.7 μm - Phenol-Chloroform Isoamyl Alcohol Extraction Protocol
									250 mL - Filtration - Cellulose Nitrate - 0.45 μm - Qiagen Dneasy Blood & Tissue Extraction Kit	500 mL - Filtration - Cellulose Nitrate - 0.45 μm - Qiagen Dneasy Blood & Tissue Extraction Kit	100 mL - Filtration - Polycarbonate - 0.2 μm - Qiagen Dneasy Blood & Tissue Extraction Kit
									4,000 mL - Filtration - Cellulose Nitrate - 0.45 μm - Qiagen Dneasy Blood & Tissue Extraction Kit	900 mL - Filtration - Glass Fiber - 0.22 μm - Phenol-Chloroform Isoamyl Alcohol Extraction Protocol	100 mL - Filtration - Polycarbonate - 0.4 μm - Qiagen Dneasy Blood & Tissue Extraction Kit
									500 mL - Filtration - Polycarbonate - 20 μm - CTAB Extraction Protocol		100 mL - Filtration - Polycarbonate - 0.8 μm - Qiagen Dneasy Blood & Tissue Extraction Kit
									6,000 mL - Filtration - Glass Fiber - 1.5 μm - MOBio PowerWater DNA Isolation Kit		100 mL - Filtration - Polycarbonate - 12.0 μm - Qiagen Dneasy Blood & Tissue Extraction Kit
											100 mL - Filtration - Polycarbonate - 3.0 μm - Qiagen Dneasy Blood & Tissue Extraction Kit
											100 mL - Precipitation - / - / - Norgen Biotek Soil DNA Isolation Kit
											100 mL - Precipitation - / - / - Qiagen Dneasy Blood & Tissue Extraction Kit
											15 mL - Filtration - Glass Fiber - 0.7 μm - MOBio PowerWater DNA Isolation Kit
											15 mL - Filtration - Glass Fiber - 0.7 μm - Phenol-Chloroform Isoamyl Alcohol Extraction Protocol
											15 mL - Filtration - Glass Fiber - 0.7 μm - Qiagen Dneasy Blood & Tissue Extraction Kit
											15 mL - Precipitation - / - / - MOBio PowerWater DNA Isolation Kit
											15 mL - Precipitation - / - / - Phenol-Chloroform Isoamyl Alcohol Extraction Protocol
											15 mL - Precipitation - / - / - Qiagen QIAamp DNA Stool Mini Kit
											150 mL - Filtration - Polycarbonate - 1.0 μm - CTAB Extraction Protocol
											2,000 mL - Filtration - Glass Fiber - 0.7 μm - Qiagen Dneasy Blood & Tissue Extraction Kit
											2,000 mL - Filtration - Glass Fiber - 1.5 μm - Qiagen Dneasy Blood & Tissue Extraction Kit
											2,000 mL - Filtration - Polycarbonate - 1.0 μm - Phenol-Chloroform Isoamyl Alcohol Extraction Protocol
											20 mL - Centrifugation - / - / - Qiagen Dneasy Blood & Tissue Extraction Kit
											20,000 mL - Filtration - Nylon - 10 μm - Qiagen Dneasy Blood & Tissue Extraction Kit
											250 mL - Filtration - Cellulose Nitrate - 0.2 μm - Qiagen Dneasy Blood & Tissue Extraction Kit
											250 mL - Filtration - Cellulose Nitrate - 0.8 μm - Phenol-Chloroform Isoamyl Alcohol Extraction Protocol
											250 mL - Filtration - Glass Fiber - 1.5 μm - MOBio PowerWater DNA Isolation Kit
											250 mL - Filtration - Glass Fiber - 1.5 μm - Phenol-Chloroform Isoamyl Alcohol Extraction Protocol
											250 mL - Filtration - Polycarbonate - 1.0 μm - Phenol-Chloroform Isoamyl Alcohol Extraction Protocol
											250 mL - Filtration - Polycarbonate - 1.2 μm - CTAB Extraction Protocol
											250 mL - Filtration - Polyethersulphone - 0.8 μm - Phenol-Chloroform Isoamyl Alcohol Extraction Protocol
											3,000 mL - Filtration - Polyvinylidene Fluoride - 0.22 μm - MOBio PowerWater DNA Isolation Kit
											4,000 mL - Filtration - Glass Fiber - 0.7 μm - Phenol-Chloroform Isoamyl Alcohol Extraction Protocol
											50 mL - Centrifugation - / - / - CTAB Extraction Protocol
											50 mL - Centrifugation - / - / - MOBio PowerSoil DNA Isolation Kit
											50 mL - Centrifugation - / - / - Phenol-Chloroform Isoamyl Alcohol Extraction Protocol
											50 mL - Centrifugation - / - / - Qiagen Dneasy Blood & Tissue Extraction Kit
											50 mL - Centrifugation - / - / - Qiagen QIAamp DNA Stool Mini Kit
											50 mL - Filtration - Polycarbonate - 0.2 μm - Qiagen Dneasy Blood & Tissue Extraction Kit
											50 mL - Filtration - Polycarbonate - 0.6 μm - MOBio PowerSoil DNA Isolation Kit
											50 mL - Filtration - Polycarbonate - 0.6 μm - MOBio PowerWater DNA Isolation Kit
											50 mL - Filtration - Polycarbonate - 0.6 μm - MP Biomedicals FastDNA SPIN Kit
											50 mL - Filtration - Polycarbonate - 0.6 μm - MP Biomedicals FastDNA SPIN Kit for Soil
											50 mL - Filtration - Polycarbonate - 0.6 μm - Qiagen Dneasy Blood & Tissue Extraction Kit
											50 mL - Filtration - Polycarbonate - 0.6 μm - Qiagen QIAamp DNA Stool Mini Kit
											500 mL - Filtration - Cellulose Nitrate - 3.0 μm - TRIZOL Extraction Protocol
											500 mL - Filtration - Glass Fiber - 0.7 μm - Qiagen Dneasy Blood & Tissue Extraction Kit
											950 mL - Filtration - Cellulose Nitrate - 0.45 μm - MOBio PowerWater DNA Isolation Kit
NEW PUBLICATIONS PER ANNUM													TOTAL
2	0	1	1	1	0	2	3	4	18	16	57		105

## Sheet: List of Protocols
/ - Filtration - Polycarbonate - 0.12 μm - MOBio PowerWater DNA Isolation Kit
/ - Filtration - Polycarbonate - 0.12 μm - Qiagen QIAamp DNA Mini Kit
1,000 mL - Filtration - Cellulose Acetate - 3.0 μm - Qiagen Dneasy Blood & Tissue Extraction Kit
1,000 mL - Filtration - Cellulose Nitrate - 0.45 μm - MOBio PowerWater DNA Isolation Kit
1,000 mL - Filtration - Cellulose Nitrate - 0.45 μm - MOBio Rapid Water DNA Isolation Kit
1,000 mL - Filtration - Cellulose Nitrate - 0.45 μm - Qiagen Dneasy Blood & Tissue Extraction Kit
1,000 mL - Filtration - Glass Fiber - 0.7 μm - Phenol-Chloroform Isoamyl Alcohol Extraction Protocol
1,000 mL - Filtration - Glass Fiber - 0.7 μm - Qiagen Dneasy Blood & Tissue Extraction Kit
1,000 mL - Filtration - Glass Fiber - 1.2 μm - Qiagen Dneasy Blood & Tissue Extraction Kit
1,000 mL - Filtration - Glass Fiber - 1.5 μm - Qiagen QIAamp DNA Stool Mini Kit
1,000 mL - Filtration - Polycarbonate - 0.2 μm - Phenol-Chloroform Isoamyl Alcohol Extraction Protocol
1,000 mL - Filtration - Polycarbonate - 0.2 μm - Qiagen QIAamp DNA Stool Mini Kit
1,000 mL - Filtration - Polycarbonate - 0.6 μm - Qiagen QIAamp DNA Stool Mini Kit
1,000 mL - Filtration - Polycarbonate - 1.0 μm - Qiagen QIAamp DNA Stool Mini Kit
1,000 mL - Filtration - Polycarbonate - 5 μm - Qiagen QIAamp DNA Stool Mini Kit
1,000 mL - Filtration - Polyethersulphone - 0.2 μm - Gentra Puregene Tissue Kit
1,000 mL - Filtration - Polyvinylidene Fluoride - 0.22 μm - Qiagen Dneasy Blood & Tissue Extraction Kit
1,000 mL - Precipitation - / - / - Zymo Quick-gDNA Spin-Column Kit
1,500 mL - Filtration - Nylon - 0.45 μm - Qiagen Dneasy Blood & Tissue Extraction Kit
10,000 mL - Filtration - Cellulose Nitrate - 0.45 μm - MOBio UltraClean Soil DNA Isolation Kit
10,000 mL - Filtration - Cellulose Nitrate - 0.45 μm - Qiagen Dneasy Blood & Tissue Extraction Kit
10,000 mL - Filtration - Cellulose Nitrate - 5 μm - TissueLyser + E.Z.N.A Plant Kit
10,000 mL - Filtration - Glass Fiber - 2.0 μm - CTAB Extraction Protocol
10,000 mL - Filtration - Polyvinylidene Fluoride - 0.45 μm - Phenol-Chloroform Isoamyl Alcohol Extraction Protocol
100 mL - Centrifugation - / - / - MOBio PowerWater DNA Isolation Kit
100 mL - Filtration - Glass Fiber - 0.7 μm - Phenol-Chloroform Isoamyl Alcohol Extraction Protocol
100 mL - Filtration - Glass Fiber - 0.7 μm - Qiagen Dneasy Blood & Tissue Extraction Kit
100 mL - Filtration - Glass Fiber - 1.6 μm - Phenol-Chloroform Isoamyl Alcohol Extraction Protocol
100 mL - Filtration - Glass Fiber - 2.7 μm - Phenol-Chloroform Isoamyl Alcohol Extraction Protocol
100 mL - Filtration - Mixed Cellulose Ester - 0.2 μm - MOBio PowerSoil DNA Isolation Kit
100 mL - Filtration - Mixed Cellulose Ester - 0.45 μm - MOBio PowerSoil DNA Isolation Kit
100 mL - Filtration - Polycarbonate - 0.2 μm - MOBio PowerSoil DNA Isolation Kit
100 mL - Filtration - Polycarbonate - 0.2 μm - Qiagen Dneasy Blood & Tissue Extraction Kit
100 mL - Filtration - Polycarbonate - 0.4 μm - Qiagen Dneasy Blood & Tissue Extraction Kit
100 mL - Filtration - Polycarbonate - 0.45 μm - MOBio PowerSoil DNA Isolation Kit
100 mL - Filtration - Polycarbonate - 0.8 μm - Qiagen Dneasy Blood & Tissue Extraction Kit
100 mL - Filtration - Polycarbonate - 12.0 μm - Qiagen Dneasy Blood & Tissue Extraction Kit
100 mL - Filtration - Polycarbonate - 3.0 μm - Qiagen Dneasy Blood & Tissue Extraction Kit
100 mL - Filtration - Polyethersulphone - 0.2 μm - MOBio PowerSoil DNA Isolation Kit
100 mL - Filtration - Polyethersulphone - 0.45 μm - MOBio PowerSoil DNA Isolation Kit
100 mL - Filtration - Polyvinylidene Fluoride - 0.1 μm - MOBio PowerSoil DNA Isolation Kit
100 mL - Filtration - Polyvinylidene Fluoride - 0.2 μm - MOBio PowerSoil DNA Isolation Kit
100 mL - Filtration - Polyvinylidene Fluoride - 0.45 μm - MOBio PowerSoil DNA Isolation Kit
100 mL - Precipitation - / - / - Norgen Biotek Soil DNA Isolation Kit
100 mL - Precipitation - / - / - Qiagen Dneasy Blood & Tissue Extraction Kit
120 mL - Precipitation - / - / - Qiagen Dneasy Blood & Tissue Extraction Kit
15 mL - Filtration - Glass Fiber - 0.7 μm - MOBio PowerWater DNA Isolation Kit
15 mL - Filtration - Glass Fiber - 0.7 μm - Phenol-Chloroform Isoamyl Alcohol Extraction Protocol
15 mL - Filtration - Glass Fiber - 0.7 μm - Qiagen Dneasy Blood & Tissue Extraction Kit
15 mL - Precipitation - / - / - MOBio PowerWater DNA Isolation Kit
15 mL - Precipitation - / - / - Phenol-Chloroform Isoamyl Alcohol Extraction Protocol
15 mL - Precipitation - / - / - Qiagen Dneasy Blood & Tissue Extraction Kit
15 mL - Precipitation - / - / - Qiagen QIAamp DNA Micro Kit
15 mL - Precipitation - / - / - Qiagen QIAamp DNA Stool Mini Kit
150 mL - Filtration - Polycarbonate - 1.0 μm - CTAB Extraction Protocol
2,000 mL - Filtration - Cellulose Acetate - 3.0 μm - Qiagen Dneasy Blood & Tissue Extraction Kit
2,000 mL - Filtration - Cellulose Nitrate - 0.45 μm - MOBio PowerWater DNA Isolation Kit
2,000 mL - Filtration - Cellulose Nitrate - 0.45 μm - Qiagen Dneasy Blood & Tissue Extraction Kit
2,000 mL - Filtration - Glass Fiber - 0.7 μm - Qiagen Dneasy Blood & Tissue Extraction Kit
2,000 mL - Filtration - Glass Fiber - 0.75 μm - MOBio PowerWater DNA Isolation Kit
2,000 mL - Filtration - Glass Fiber - 1.2 μm - MOBio PowerWater DNA Isolation Kit
2,000 mL - Filtration - Glass Fiber - 1.5 μm - MOBio PowerWater DNA Isolation Kit
2,000 mL - Filtration - Glass Fiber - 1.5 μm - Qiagen Dneasy Blood & Tissue Extraction Kit
2,000 mL - Filtration - Polycarbonate - 1.0 μm - Phenol-Chloroform Isoamyl Alcohol Extraction Protocol
2,000 mL - Filtration - Polycarbonate - 10 μm - CTAB Extraction Protocol
2,000 mL - Filtration - Polycarbonate - 3.0 μm - Qiagen Dneasy Blood & Tissue Extraction Kit
2,000 mL - Filtration - Polyethersulphone - 0.22 μm - MOBio PowerWater DNA Isolation Kit
20 mL - Centrifugation - / - / - Qiagen Dneasy Blood & Tissue Extraction Kit
20 mL - Filtration - Polycarbonate - 3.0 μm - Qiagen Dneasy Blood & Tissue Extraction Kit
20,000 mL - Filtration - Nylon - 10 μm - Qiagen Dneasy Blood & Tissue Extraction Kit
250 mL - Filtration - Cellulose Nitrate - 0.2 μm - Qiagen Dneasy Blood & Tissue Extraction Kit
250 mL - Filtration - Cellulose Nitrate - 0.45 μm - Qiagen Dneasy Blood & Tissue Extraction Kit
250 mL - Filtration - Cellulose Nitrate - 0.8 μm - Phenol-Chloroform Isoamyl Alcohol Extraction Protocol
250 mL - Filtration - Glass Fiber - 1.5 μm - MOBio PowerWater DNA Isolation Kit
250 mL - Filtration - Glass Fiber - 1.5 μm - Phenol-Chloroform Isoamyl Alcohol Extraction Protocol
250 mL - Filtration - Polycarbonate - 1.0 μm - Phenol-Chloroform Isoamyl Alcohol Extraction Protocol
250 mL - Filtration - Polycarbonate - 1.2 μm - CTAB Extraction Protocol
250 mL - Filtration - Polycarbonate - 1.2 μm - Phenol-Chloroform Isoamyl Alcohol Extraction Protocol
250 mL - Filtration - Polyethersulphone - 0.8 μm - Phenol-Chloroform Isoamyl Alcohol Extraction Protocol
3,000 mL - Filtration - Polyvinylidene Fluoride - 0.22 μm - MOBio PowerWater DNA Isolation Kit
350 mL - Filtration - Polyethersulphone - 0.22 μm - Gentra Puregene Tissue Kit
4,000 mL - Filtration - Cellulose Nitrate - 0.45 μm - Qiagen Dneasy Blood & Tissue Extraction Kit
4,000 mL - Filtration - Glass Fiber - 0.7 μm - Phenol-Chloroform Isoamyl Alcohol Extraction Protocol
40 mL - Filtration - Glass Fiber - / - MOBio UltraClean Soil DNA Isolation Kit
450 mL - Centrifugation - / - / - CTAB Extraction Protocol
50 mL - Centrifugation - / - / - CTAB Extraction Protocol
50 mL - Centrifugation - / - / - MOBio PowerSoil DNA Isolation Kit
50 mL - Centrifugation - / - / - Phenol-Chloroform Isoamyl Alcohol Extraction Protocol
50 mL - Centrifugation - / - / - Qiagen Dneasy Blood & Tissue Extraction Kit
50 mL - Centrifugation - / - / - Qiagen QIAamp DNA Stool Mini Kit
50 mL - Filtration - Polycarbonate - 0.2 μm - Qiagen Dneasy Blood & Tissue Extraction Kit
50 mL - Filtration - Polycarbonate - 0.6 μm - MOBio PowerSoil DNA Isolation Kit
50 mL - Filtration - Polycarbonate - 0.6 μm - MOBio PowerWater DNA Isolation Kit
50 mL - Filtration - Polycarbonate - 0.6 μm - MP Biomedicals FastDNA SPIN Kit
50 mL - Filtration - Polycarbonate - 0.6 μm - MP Biomedicals FastDNA SPIN Kit for Soil
50 mL - Filtration - Polycarbonate - 0.6 μm - Qiagen Dneasy Blood & Tissue Extraction Kit
50 mL - Filtration - Polycarbonate - 0.6 μm - Qiagen QIAamp DNA Stool Mini Kit
500 mL - Filtration - Cellulose Nitrate - 0.45 μm - Qiagen Dneasy Blood & Tissue Extraction Kit
500 mL - Filtration - Cellulose Nitrate - 3.0 μm - TRIZOL Extraction Protocol
500 mL - Filtration - Glass Fiber - 0.7 μm - Qiagen Dneasy Blood & Tissue Extraction Kit
500 mL - Filtration - Polycarbonate - 20 μm - CTAB Extraction Protocol
6,000 mL - Filtration - Glass Fiber - 1.5 μm - MOBio PowerWater DNA Isolation Kit
600 mL - Filtration - Polyethersulphone - 0.2 μm - Gentra Puregene Tissue Kit
900 mL - Filtration - Glass Fiber - 0.22 μm - Phenol-Chloroform Isoamyl Alcohol Extraction Protocol
950 mL - Filtration - Cellulose Nitrate - 0.45 μm - MOBio PowerWater DNA Isolation Kit
105

## Sheet: Capture abundance
CAPTURE METHOD	NUMBER
Centrifugation	8
Filtration	119
Precipitation	21

## Sheet: Capture percentage
YEAR	TOTAL	FILTRATION	CENTRIFUGATION	PRECIPITATION	NUM PUBLICATIONS			YEAR	TOTAL	FILTRATION	CENTRIFUGATION	PRECIPITATION	NUM PUBLICATIONS
2004	2	1	1	0	2			2004	2	0.675676	0.675676	0	2
2005	1	1	0	0	1			2005	1	0.675676	0	0	1
2006	1	1	0	0	1			2006	1	0.675676	0	0	1
2007	1	1	0	0	1			2007	1	0.675676	0	0	1
2008	1	0	0	1	1			2008	1	0	0	0.675676	1
2009	0	0	0	0	0			2009	0	0	0	0	0
2010	2	2	0	0	2			2010	2	1.35135	0	0	2
2011	5	3	0	2	3			2011	5	2.02703	0	1.35135	3
2012	8	5	0	3	6			2012	8	3.37838	0	2.02703	6
2013	20	19	0	1	11			2013	20	12.8378	0	0.675676	11
2014	24	20	0	4	21			2014	24	13.5135	0	2.7027	21
2015	83	66	7	10	50			2015	83	44.5946	4.72973	6.75676	50
	148				99	TOTAL			148				99
YEAR	TOTAL	FILTRATION	CENTRIFUGATION	PRECIPITATION	NUM PUBLICATIONS
2004	100	50	50	0	2.0202
2005	100	100	0	0	1.0101
2006	100	100	0	0	1.0101
2007	100	100	0	0	1.0101
2008	100	0	0	100	1.0101
2009	0	0	0	0	0
2010	100	100	0	0	2.0202
2011	100	60	0	40	3.0303
2012	100	62.5	0	37.5	6.06061
2013	100	95	0	5	11.1111
2014	100	83.3333	0	16.6667	21.2121
2015	100	79.5181	8.43373	12.0482	50.5051

## Sheet: Filtration abundance
FILTRATION METHOD	NUMBER			Pore Size	Other	Cellulose-Nitrate	Glass Fiber	Polycarbonate		Total
Other	15			[0;0.3[	10	1	2	7		20
Cellulose-Acetate	4			[0.3;0.6[	5	20	0	2		27
Nylon	2			[0.6;0.9[	1	1	12	8		22
Cellulose-Nitrate	24			[0.9;1.2[	0	0	0	4		4
Glass Fiber	44			[1.2;1.5[	0	0	3	3		6
Polycarbonate	31			[1.5;1.8[	0	0	22	0		22
				[1.8;INF[	5	2	2	7		16
TOTAL	120
				Total	21	24	41	31

## Sheet: Filtration percentage
Year	TOTAL	Other	Cellulose-Nitrate	Glass Fiber	Polycarbonate	NUM PUBLICATIONS
2004	1	0	0	1	0	2
2005	1	0	0	1	0	1
2006	1	0	0	0	1	1
2007	1	1	0	0	0	1
2008	0	0	0	0	0	1
2009	0	0	0	0	0	0
2010	2	1	0	1	0	2
2011	3	0	3	0	0	3
2012	5	2	0	1	2	6
2013	19	9	4	3	3	11
2014	20	3	4	11	2	21
2015	66	5	13	25	23	50
						99
Year	TOTAL	Other	Cellulose-Nitrate	Glass Fiber	Polycarbonate	NUM PUBLICATIONS
2004	100	0	0	100	0	2.0202
2005	100	0	0	100	0	1.0101
2006	100	0	0	0	100	1.0101
2007	100	100	0	0	0	1.0101
2008	0	0	0	0	0	1.0101
2009	0	0	0	0	0	0
2010	100	50	0	50	0	2.0202
2011	100	0	100	0	0	3.0303
2012	100	40	0	20	40	6.06061
2013	100	47.3684	21.0526	15.7895	15.7895	11.1111
2014	100	15	20	55	10	21.2121
2015	100	7.57576	19.697	37.8788	34.8485	50.5051

## Sheet: Volume abundance
VOLUME	FILTRATION	PRECIPITATION	CENTRIFUGATION
[0;100[	13	17	6
[100;200[	19	3	1
[200;300[	14	0	0
[300;400[	1	0	0
[400;500[	0	0	1
[500;600[	6	0	0
[600;700[	1	0	0
[900;1000[	3	0	0
[1000;1100[	21	1	0
[1500;1600[	1	0	0
[2000;2100[	26	0	0
[2100;∞[	12	0	0
	117

[truncated: 3 more sheets: Volume percentage, Extraction abundance, Extraction percentage]
